# Supplementary material for: Polyhydride CeH9 with an atomic-like hydrogen clathrate structure
Source: Nat Commun. 2019 Aug 1;10:3461. doi: 10.1038/s41467-019-11330-6 (PMC6671988; doi:10.1038/s41467-019-11330-6)
Supplement: Supplementary file 3 — Source Data [file 41467_2019_11330_MOESM3_ESM.xlsx]

## Sheet: Fig 1a
Figure 1a
Comments		3 GPa		14 GPa		33 GPa		44 GPa		57 GPa		67 GPa		72 GPa		76 GPa		84 GPa		93 GPa		103 GPa		118 GPa		140 Gpa		159 GPa
Names	2theta	Intensity	2theta	Intensity	2theta	Intensity	2theta	Intensity	2theta	Intensity	2theta	Intensity	2theta	Intensity	2theta	Intensity	2theta	Intensity	2theta	Intensity	2theta	Intensity	2theta	Intensity	2theta	Intensity	2theta	Intensity
Units	degree	a.u.	degree	a.u.	degree	a.u.	degree	a.u.	degree	a.u.	degree	a.u.	degree	a.u.	degree	a.u.	degree	a.u.	degree	a.u.	degree	a.u.	degree	a.u.	degree	a.u.	degree	a.u.
	4.98323	0	5.9	0	5.9	0	5.96417	-0.72047	5.97636	-0.07066	5.97636	0.03354	5.97636	0.24032	5.97636	0.99017	5.97636	0.7034	6.0373	5.5	2.31817	-6.56204	2.31817	-4.32113	2.31817	-1.06634	6.02514	1.08214
	4.99521	0	6.23244	0.22807	6.23244	0.30999	5.97636	0.8196	5.98856	1.89843	5.98856	2.81457	5.98856	3.56254	5.98856	2.98827	5.98856	8.06804	6.1715	5.5	2.33036	17.0605	2.33036	11.897	2.33036	-0.41145	6.03733	0.16171
	5.00718	0	6.24463	0.56661	6.24463	-0.29017	5.98856	0.91563	6.00075	1.22887	6.00075	2.45167	6.00075	3.92734	6.00075	3.18328	6.00075	10.8813	6.1837	5.5	2.34256	21.4442	2.34256	13.3253	2.34256	1.10379	6.04953	-1.58089
	5.01915	0	6.25682	0.82632	6.25682	-0.10542	6.00075	0.35718	6.01294	0.46883	6.01294	0.4616	6.01294	3.04623	6.01294	2.26334	6.01294	8.03901	6.1959	5.5	2.35475	22.3956	2.35475	15.9633	2.35475	1.94873	6.06172	-0.41381
	5.03112	0	6.26902	0.71095	6.26902	-0.09249	6.01294	-0.1686	6.02514	-0.54596	6.02514	0.03011	6.02514	1.8875	6.02514	2.32196	6.02514	6.55153	6.2081	5.5	2.36695	16.1495	2.36695	18.7283	2.36695	5.39787	6.07391	1.23041
	5.04309	0	6.28121	1.16884	6.28121	-0.07172	6.02514	-0.34325	6.03733	-0.96069	6.03733	1.07503	6.03733	0.45288	6.03733	2.48712	6.03733	5.15569	6.2569	5.5	2.37914	16.8122	2.37914	20.4282	2.37914	1.66177	6.08611	1.33584
	5.05507	0	6.29341	0.84351	6.29341	0.0251	6.03733	0.00975	6.04953	-0.76115	6.04953	0.83239	6.04953	-0.11054	6.04953	2.94005	6.04953	4.69888	6.2691	5.5	2.39133	24.408	2.39133	28.6891	2.39133	3.10116	6.0983	2.40774
	5.06704	0	6.3056	0.76885	6.3056	0.54875	6.04953	-0.83408	6.06172	-0.32192	6.06172	0.04337	6.06172	0.65982	6.06172	3.17776	6.06172	5.38922	6.2813	5.5	2.40353	24.6738	2.40353	30.1883	2.40353	1.81171	6.1105	1.74334
	5.07901	0	6.31779	0.81957	6.31779	0.90088	6.06172	-0.8604	6.07391	0.14788	6.07391	-0.42397	6.07391	1.83835	6.07391	3.40365	6.07391	7.09927	6.3667	5.5	2.41572	22.3812	2.41572	25.919	2.41572	0.50037	6.12269	2.06939
	5.09098	0	6.32999	0.8547	6.32999	1.83852	6.07391	0.04165	6.08611	1.03579	6.08611	0.66946	6.08611	1.03549	6.08611	3.56124	6.08611	8.47281	6.3911	5.5	2.42792	28.1517	2.42792	16.3007	2.42792	3.26241	6.13488	3.09649
	5.10295	0	6.34218	1.50933	6.34218	2.07984	6.08611	1.14082	6.0983	1.23659	6.0983	2.84865	6.0983	0.46111	6.0983	5.10018	6.0983	10.141	6.4033	5.5	2.44011	31.3611	2.44011	11.0912	2.44011	3.83867	6.14708	3.87714
	5.11493	0	6.35438	1.40846	6.35438	1.56346	6.0983	1.65683	6.1105	1.65665	6.1105	4.47694	6.1105	2.1056	6.1105	8.20676	6.1105	9.934	6.4155	5.5	2.4523	30.1981	2.4523	11.9281	2.4523	7.6252	6.15927	3.28082
	5.1269	0	6.36657	0.99761	6.36657	1.49114	6.1105	2.49015	6.12269	2.03484	6.12269	4.73686	6.12269	2.79453	6.12269	10.5269	6.12269	8.8929	6.4277	5.5	2.4645	27.0607	2.4645	16.5355	2.4645	9.43712	6.17147	2.9151
	5.13887	0	6.37876	0.55669	6.37876	1.32196	6.12269	3.19758	6.13488	2.36078	6.13488	3.83704	6.13488	2.96784	6.13488	8.20126	6.13488	6.51373	6.4399	5.5	2.47669	28.2237	2.47669	24.9133	2.47669	6.48845	6.18366	1.92468
	5.15084	0	6.39096	-0.11096	6.39096	0.63176	6.13488	3.41222	6.14708	2.30201	6.14708	3.59412	6.14708	3.50616	6.14708	7.53882	6.14708	7.08868	6.4521	5.5	2.48889	32.4679	2.48889	28.7474	2.48889	4.44473	6.19585	1.75117
	5.16281	0	6.40315	-0.76035	6.40315	0.65248	6.14708	2.94659	6.15927	2.56363	6.15927	2.71286	6.15927	2.82981	6.15927	5.65449	6.15927	7.36857	6.4643	11	2.50108	36.4464	2.50108	42.0201	2.50108	0.70345	6.20805	1.38786
	5.17479	0	6.41535	-0.06316	6.41535	0.01065	6.15927	3.31285	6.17147	2.96786	6.17147	1.64836	6.17147	3.48253	6.17147	6.4893	6.17147	8.14258	6.4765	5.5	2.51327	39.8128	2.51327	38.6663	2.51327	0.82592	6.22024	1.35609
	5.18676	0	6.42754	0.14943	6.42754	0.71034	6.17147	2.72287	6.18366	2.91906	6.18366	2.32692	6.18366	2.56185	6.18366	8.53584	6.18366	7.15624	6.4887	11	2.52547	41.5876	2.52547	37.336	2.52547	2.4056	6.23244	-0.21409
	5.19873	0	6.43973	1.02568	6.43973	1.14693	6.18366	2.44351	6.19585	2.30625	6.19585	2.40852	6.19585	1.03688	6.19585	7.54619	6.19585	5.45147	6.5009	11	2.53766	37.7776	2.53766	33.5924	2.53766	1.76187	6.24463	-0.20893
	5.2107	0	6.45193	1.97729	6.45193	1.37104	6.19585	2.17773	6.20805	1.19066	6.20805	2.39292	6.20805	0.83216	6.20805	6.77384	6.20805	4.40978	6.5131	11	2.54986	36.8866	2.54986	30.7413	2.54986	4.84093	6.25682	-0.34603
	5.22267	0	6.46412	1.5738	6.46412	0.64708	6.20805	1.3161	6.22024	0.29104	6.22024	1.57875	6.22024	0.65762	6.22024	4.24983	6.22024	1.23118	6.5253	11	2.56205	40.9664	2.56205	34.8549	2.56205	10.9513	6.26902	-0.01953
	5.23465	0	6.47632	1.94648	6.47632	0.59937	6.22024	0.56176	6.23244	0.33873	6.23244	0.7542	6.23244	1.89914	6.23244	3.09629	6.23244	0.50531	6.5375	5.5	2.57424	42.2473	2.57424	33.0901	2.57424	14.4696	6.28121	0.43159
	5.24662	0	6.48851	1.97201	6.48851	1.01062	6.23244	1.05064	6.24463	0.76414	6.24463	-0.40074	6.24463	2.00949	6.24463	0.94356	6.24463	0.16711	6.5497	5.5	2.58644	47.3982	2.58644	33.9826	2.58644	14.5473	6.29341	0.3966
	5.25859	0	6.5007	2.55734	6.5007	1.64234	6.24463	1.69007	6.25682	1.25962	6.25682	-0.00010494	6.25682	2.59313	6.25682	0.31024	6.25682	0.00671	6.5619	5.5	2.59863	38.2165	2.59863	34.1401	2.59863	12.5223	6.3056	0.51471
	5.27056	0	6.5129	3.16247	6.5129	2.23543	6.25682	2.45364	6.26902	0.99904	6.26902	0.99674	6.26902	3.09592	6.26902	-0.14426	6.26902	3.29668	6.5741	5.5	2.61083	35.2751	2.61083	30.7022	2.61083	9.05296	6.31779	0.16909
	5.28253	0	6.52509	2.91116	6.52509	1.79959	6.26902	2.62674	6.28121	0.92854	6.28121	1.26275	6.28121	2.42587	6.28121	-0.00195	6.28121	3.33939	6.5863	5.5	2.62302	26.8306	2.62302	29.113	2.62302	9.23146	6.32999	0.98462
	5.29451	0	6.53728	2.75199	6.53728	1.77747	6.28121	2.8645	6.29341	0.73776	6.29341	1.92018	6.29341	2.63791	6.29341	0.18131	6.29341	3.66132	6.5985	5.5	2.63521	27.3005	2.63521	33.0467	2.63521	10.53	6.34218	1.99771
	5.30648	0	6.54948	2.13929	6.54948	1.18627	6.29341	1.77623	6.3056	0.90718	6.3056	2.12437	6.3056	0.70831	6.3056	0.64737	6.3056	4.05231	6.6107	5.5	2.64741	24.0008	2.64741	33.9972	2.64741	9.99841	6.35438	2.83153
	5.31845	0	6.56167	2.09724	6.56167	1.25649	6.3056	1.30429	6.31779	1.70699	6.31779	1.74723	6.31779	-0.09275	6.31779	0.72177	6.31779	4.64852	6.6229	5.5	2.6596	28.3704	2.6596	38.782	2.6596	9.6534	6.36657	3.65135
	5.33042	0	6.57387	2.12458	6.57387	1.61712	6.31779	0.50979	6.32999	2.26671	6.32999	2.46258	6.32999	0.69263	6.32999	1.42767	6.32999	6.96005	6.6351	5.5	2.6718	29.6016	2.6718	35.5648	2.6718	11.8268	6.37876	3.27759
	5.3424	0	6.58606	2.42537	6.58606	1.52165	6.32999	0.17516	6.34218	2.84142	6.34218	2.48523	6.34218	0.75304	6.34218	4.94348	6.34218	8.29683	6.6473	5.5	2.68399	34.7505	2.68399	34.9153	2.68399	10.9451	6.39096	3.76967
	5.35437	0	6.59825	2.34537	6.59825	2.07862	6.34218	1.13523	6.35438	2.30599	6.35438	2.02866	6.35438	1.99489	6.35438	6.01592	6.35438	7.37752	6.6595	5.5	2.69618	36.5768	2.69618	37.0648	2.69618	12.8693	6.40315	4.98153
	5.36634	0	6.61045	2.64623	6.61045	1.86676	6.35438	1.62467	6.36657	1.78459	6.36657	2.24255	6.36657	3.76435	6.36657	6.62742	6.36657	6.62637	6.6717	5.5	2.70838	32.1941	2.70838	37.8734	2.70838	10.9433	6.41535	6.05013
	5.37831	0	6.62264	3.03594	6.62264	1.78738	6.36657	1.53401	6.37876	1.25104	6.37876	2.92062	6.37876	4.35356	6.37876	7.15966	6.37876	6.64193	6.6839	5.5	2.72057	33.9156	2.72057	39.0605	2.72057	11.6641	6.42754	6.29353
	5.39028	0	6.63484	2.53524	6.63484	2.60065	6.37876	1.34965	6.39096	1.49957	6.39096	3.362	6.39096	4.30939	6.39096	7.10732	6.39096	6.31225	6.6961	5.5	2.73277	37.5512	2.73277	41.0378	2.73277	16.7698	6.43973	6.42051
	5.40226	0	6.64703	2.49541	6.64703	2.62489	6.39096	1.16795	6.40315	2.11306	6.40315	3.74132	6.40315	3.7015	6.40315	8.26223	6.40315	6.76842	6.7083	5.5	2.74496	47.6904	2.74496	42.4263	2.74496	17.6332	6.45193	6.10914
	5.41423	0	6.65922	2.08922	6.65922	2.69364	6.40315	0.79848	6.41535	2.17481	6.41535	3.40297	6.41535	2.55893	6.41535	9.84748	6.41535	6.29764	6.7205	5.5	2.75715	55.3962	2.75715	42.5913	2.75715	19.9456	6.46412	5.9319
	5.4262	0	6.67142	2.1126	6.67142	2.93618	6.41535	1.39298	6.42754	2.9968	6.42754	2.74262	6.42754	3.89392	6.42754	10.2973	6.42754	6.71344	6.7327	5.5	2.76935	62.7531	2.76935	46.9117	2.76935	20.7045	6.47632	6.04301
	5.43817	0	6.68361	2.19157	6.68361	2.57405	6.42754	1.86876	6.43973	2.96158	6.43973	3.72019	6.43973	4.21618	6.43973	9.35541	6.43973	8.93586	6.7449	5.5	2.78154	59.4374	2.78154	45.7948	2.78154	19.4676	6.48851	5.93068
	5.45014	0	6.69581	2.2283	6.69581	3.14875	6.43973	2.33273	6.45193	3.22032	6.45193	5.07446	6.45193	6.06292	6.45193	8.11283	6.45193	9.23104	6.7571	11	2.79374	58.0372	2.79374	49.6957	2.79374	19.5125	6.5007	6.39037
	5.46212	0	6.708	2.11274	6.708	3.21688	6.45193	3.71388	6.46412	2.61622	6.46412	5.80729	6.46412	6.35225	6.46412	6.30041	6.46412	9.90503	6.7693	11	2.80593	56.666	2.80593	50.5977	2.80593	18.5226	6.5129	4.84259
	5.47409	0	6.72019	2.47848	6.72019	2.92243	6.46412	4.58143	6.47632	1.89175	6.47632	6.07353	6.47632	6.05593	6.47632	5.12744	6.47632	7.86676	6.7815	5.5	2.81812	58.638	2.81812	55.6044	2.81812	19.2257	6.52509	3.99666
	5.48606	0	6.73239	2.70466	6.73239	2.72881	6.47632	4.08965	6.48851	1.68566	6.48851	5.78107	6.48851	5.04424	6.48851	6.1088	6.48851	9.6626	6.7937	5.5	2.83032	57.5644	2.83032	53.5401	2.83032	19.6806	6.53728	4.3961
	5.49803	0	6.74458	2.63842	6.74458	2.1922	6.48851	3.3525	6.5007	1.74049	6.5007	5.13103	6.5007	3.73772	6.5007	7.65198	6.5007	11.0708	6.8059	5.5	2.84251	55.4369	2.84251	49.377	2.84251	20.0352	6.54948	4.50448
	5.51	0	6.75678	2.69073	6.75678	2.25818	6.5007	2.75457	6.5129	2.74942	6.5129	3.76425	6.5129	4.2023	6.5129	7.4142	6.5129	10.055	6.8181	5.5	2.85471	51.2538	2.85471	54.4272	2.85471	20.6919	6.56167	4.60058
	5.52198	0	6.76897	2.32665	6.76897	1.66313	6.5129	2.80291	6.52509	3.30985	6.52509	2.85814	6.52509	2.54891	6.52509	8.97246	6.52509	10.2448	6.8303	5.5	2.8669	50.2766	2.8669	51.9464	2.8669	18.5021	6.57387	3.82185
	5.53395	0	6.78116	2.28416	6.78116	0.91189	6.52509	2.75018	6.53728	3.10299	6.53728	1.83054	6.53728	2.71308	6.53728	7.99621	6.53728	7.97375	6.8425	5.5	2.87909	55.1705	2.87909	46.9838	2.87909	18.4977	6.58606	2.99111
	5.54592	0	6.79336	2.64554	6.79336	1.19516	6.53728	2.12299	6.54948	2.16435	6.54948	0.5787	6.54948	1.03293	6.54948	9.43218	6.54948	7.53274	6.8547	5.5	2.89129	61.3413	2.89129	44.2906	2.89129	20.0881	6.59825	2.48733
	5.55789	0	6.80555	2.83854	6.80555	1.40676	6.54948	1.13074	6.56167	1.74868	6.56167	1.32436	6.56167	1.17817	6.56167	10.6562	6.56167	7.06599	6.8669	5.5	2.90348	59.1551	2.90348	36.8739	2.90348	21.2551	6.61045	2.4807
	5.56986	0	6.81775	3.26787	6.81775	2.39924	6.56167	1.2634	6.57387	1.51021	6.57387	1.38189	6.57387	2.97893	6.57387	9.57514	6.57387	8.26181	6.8791	11	2.91568	61.6215	2.91568	35.9224	2.91568	22.0978	6.62264	3.75489
	5.58184	0	6.82994	2.59021	6.82994	2.26317	6.57387	1.8788	6.58606	2.67624	6.58606	1.60765	6.58606	3.6821	6.58606	8.51889	6.58606	6.87054	6.8913	11	2.92787	50.9535	2.92787	38.6084	2.92787	21.5315	6.63484	4.42649
	5.59381	0	6.84213	2.12848	6.84213	2.1645	6.58606	2.63736	6.59825	2.88194	6.59825	1.62274	6.59825	3.31974	6.59825	7.09373	6.59825	3.98472	6.9035	11	2.94006	51.2433	2.94006	41.764	2.94006	21.0203	6.64703	3.9129
	5.60578	0	6.85433	2.1356	6.85433	2.25792	6.59825	3.07537	6.61045	1.92271	6.61045	1.58081	6.61045	2.96102	6.61045	6.12894	6.61045	4.32972	6.9157	11	2.95226	50.6282	2.95226	41.8046	2.95226	23.2014	6.65922	3.71828
	5.61775	0	6.86652	2.28941	6.86652	2.17142	6.61045	3.13597	6.62264	1.61948	6.62264	1.87392	6.62264	1.81622	6.62264	5.15816	6.62264	5.7745	6.9279	11	2.96445	49.2178	2.96445	45.8775	2.96445	25.0327	6.67142	4.28498
	5.62972	0	6.87872	2.47555	6.87872	2.25473	6.62264	2.41208	6.63484	1.20781	6.63484	2.26589	6.63484	2.06183	6.63484	3.84531	6.63484	9.01051	6.9401	11	2.97665	51.5319	2.97665	49.6414	2.97665	25.83	6.68361	4.77238
	5.6417	0	6.89091	2.8153	6.89091	1.78909	6.63484	1.82452	6.64703	2.26657	6.64703	2.27595	6.64703	1.65535	6.64703	3.125	6.64703	9.81367	6.9523	11	2.98884	53.2274	2.98884	53.283	2.98884	22.2246	6.69581	5.01361
	5.65367	0	6.9031	2.81379	6.9031	2.11818	6.64703	1.95447	6.65922	2.33529	6.65922	2.06649	6.65922	2.01613	6.65922	2.17534	6.65922	9.23343	6.9645	11	3.00103	57.5828	3.00103	53.4903	3.00103	20.3589	6.708	4.69287
	5.66564	0	6.9153	2.77237	6.9153	2.11619	6.65922	2.29775	6.67142	2.47613	6.67142	0.79786	6.67142	3.06495	6.67142	4.11637	6.67142	9.20172	6.9767	11	3.01323	58.4578	3.01323	52.1171	3.01323	19.6752	6.72019	5.36878
	5.67761	0	6.92749	2.42283	6.92749	1.63956	6.67142	3.63705	6.68361	3.02633	6.68361	0.16683	6.68361	3.85674	6.68361	5.46705	6.68361	8.33341	6.9889	11	3.02542	61.6522	3.02542	46.4681	3.02542	21.7666	6.73239	6.55031
	5.68959	0	6.93969	1.94575	6.93969	1.56935	6.68361	4.08574	6.69581	2.79852	6.69581	0.8682	6.69581	5.67099	6.69581	8.08179	6.69581	8.87552	7.0011	11	3.03762	53.3437	3.03762	46.3551	3.03762	24.0443	6.74458	6.92147
	5.70156	0	6.95188	1.72167	6.95188	1.53552	6.69581	4.96082	6.708	2.78714	6.708	1.84882	6.708	4.98333	6.708	7.5731	6.708	8.29531	7.0133	11	3.04981	50.9402	3.04981	44.9169	3.04981	27.0253	6.75678	6.68578
	5.71353	0	6.96407	1.961	6.96407	1.77906	6.708	4.71104	6.72019	2.61726	6.72019	3.6953	6.72019	4.53923	6.72019	6.75805	6.72019	8.0749	7.0255	5.5	3.062	51.0232	3.062	43.6904	3.062	27.925	6.76897	6.54591
	5.7255	0	6.97627	2.6111	6.97627	2.27752	6.72019	3.82397	6.73239	3.12046	6.73239	4.94174	6.73239	4.02204	6.73239	8.08241	6.73239	10.7401	7.0377	5.5	3.0742	51.6899	3.0742	44.6056	3.0742	25.0006	6.78116	6.5186
	5.73747	0	6.98846	3.04567	6.98846	2.19684	6.73239	3.65655	6.74458	3.46402	6.74458	4.90027	6.74458	3.28326	6.74458	7.731	6.74458	10.2951	7.0499	5.5	3.08639	54.2445	3.08639	42.9122	3.08639	25.4307	6.79336	7.28693
	5.74945	0	7.00066	3.31347	7.00066	1.93893	6.74458	3.50192	6.75678	4.0968	6.75678	4.41748	6.75678	4.64743	6.75678	9.43821	6.75678	9.2962	7.0621	11	3.09858	49.2614	3.09858	46.5857	3.09858	24.6716	6.80555	7.86692
	5.76142	0	7.01285	2.76225	7.01285	1.83327	6.75678	3.39592	6.76897	3.73019	6.76897	4.58009	6.76897	4.88347	6.76897	8.34886	6.76897	8.35827	7.0743	5.5	3.11078	51.3025	3.11078	52.2962	3.11078	25.766	6.81775	8.02254
	5.77339	0	7.02504	2.96018	7.02504	1.78863	6.76897	3.78685	6.78116	3.83065	6.78116	4.08598	6.78116	6.14026	6.78116	6.59841	6.78116	9.76804	7.0865	11	3.12297	50.8608	3.12297	49.4249	3.12297	28.1956	6.82994	6.91018
	5.78536	0	7.03724	2.99329	7.03724	1.99263	6.78116	3.49486	6.79336	3.28219	6.79336	3.60444	6.79336	6.76835	6.79336	7.35638	6.79336	11.8084	7.0987	11	3.13517	55.8289	3.13517	48.354	3.13517	27.2931	6.84213	5.89303
	5.79733	0	7.04943	2.8246	7.04943	1.81285	6.79336	3.53071	6.80555	3.39412	6.80555	3.72265	6.80555	7.91733	6.80555	6.81022	6.80555	13.4538	7.1109	11	3.14736	58.3923	3.14736	47.0867	3.14736	26.8333	6.85433	5.60849
	5.80931	0	7.06163	2.44276	7.06163	2.0248	6.80555	3.43367	6.81775	4.03318	6.81775	4.20043	6.81775	6.87067	6.81775	6.88962	6.81775	11.5368	7.1231	16.5	3.15955	59.6726	3.15955	47.3983	3.15955	28.5564	6.86652	7.20553
	5.82128	0	7.07382	1.74817	7.07382	2.43414	6.81775	3.30891	6.82994	3.58769	6.82994	4.92539	6.82994	4.77586	6.82994	6.87247	6.82994	10.5425	7.1353	16.5	3.17175	62.3661	3.17175	47.4373	3.17175	28.3015	6.87872	9.26505
	5.83325	0	7.08601	1.76904	7.08601	2.67335	6.82994	3.33458	6.84213	3.45523	6.84213	6.07753	6.84213	2.92995	6.84213	7.41108	6.84213	10.4201	7.1475	16.5	3.18394	60.9157	3.18394	47.4841	3.18394	30.301	6.89091	11.8435
	5.84522	0	7.09821	2.32395	7.09821	2.4555	6.84213	3.64382	6.85433	2.32241	6.85433	5.85556	6.85433	2.3082	6.85433	8.35313	6.85433	10.1973	7.1597	16.5	3.19614	59.6377	3.19614	48.8954	3.19614	29.4224	6.9031	12.4126
	5.85719	0	7.1104	2.92302	7.1104	2.12253	6.85433	3.22697	6.86652	1.66533	6.86652	4.7856	6.86652	4.01088	6.86652	7.78462	6.86652	10.3362	7.1719	11	3.20833	59.3225	3.20833	55.0615	3.20833	29.6103	6.9153	10.0057
	5.86917	0	7.1226	3.35497	7.1226	2.33905	6.86652	2.86454	6.87872	1.68668	6.87872	4.74861	6.87872	5.7588	6.87872	9.52354	6.87872	8.15154	7.1841	11	3.22052	56.4192	3.22052	55.8369	3.22052	29.2914	6.92749	8.63557
	5.88114	0	7.13479	2.89492	7.13479	2.5413	6.87872	2.55227	6.89091	2.23257	6.89091	4.73284	6.89091	6.94001	6.89091	8.82297	6.89091	10.0295	7.1963	11	3.23272	54.4694	3.23272	54.318	3.23272	28.4755	6.93969	8.78593
	5.89311	0	7.14698	2.7408	7.14698	3.2908	6.89091	2.62952	6.9031	1.76855	6.9031	4.54926	6.9031	7.57266	6.9031	11.0627	6.9031	9.99637	7.2085	11	3.24491	53.269	3.24491	52.5466	3.24491	27.0452	6.95188	9.13668
	5.90508	0	7.15918	3.22303	7.15918	3.46829	6.9031	2.37167	6.9153	1.50513	6.9153	4.2895	6.9153	6.09643	6.9153	11.7799	6.9153	11.9476	7.2207	16.5	3.25711	59.4356	3.25711	52.6667	3.25711	28.3408	6.96407	10.8397
	5.91705	0	7.17137	3.75303	7.17137	3.81462	6.9153	1.44844	6.92749	0.99436	6.92749	4.22067	6.92749	6.12508	6.92749	12.9526	6.92749	9.63481	7.2329	16.5	3.2693	63.7972	3.2693	54.9615	3.2693	29.0267	6.97627	11.1306
	5.92903	0	7.18357	4.2448	7.18357	4.56016	6.92749	1.00013	6.93969	1.79995	6.93969	3.10684	6.93969	5.37376	6.93969	11.945	6.93969	7.44478	7.2451	16.5	3.28149	64.4062	3.28149	57.6966	3.28149	30.1787	6.98846	10.0192
	5.941	0	7.19576	4.49937	7.19576	4.52089	6.93969	0.90257	6.95188	2.86124	6.95188	2.72362	6.95188	5.28922	6.95188	11.5571	6.95188	8.09966	7.2573	16.5	3.29369	65.6419	3.29369	57.3974	3.29369	30.2132	7.00066	8.71782
	5.95297	0	7.20795	4.11255	7.20795	3.90576	6.95188	1.14813	6.96407	3.6931	6.96407	2.29679	6.96407	5.13896	6.96407	12.0991	6.96407	9.83038	7.2695	16.5	3.30588	59.5327	3.30588	55.9866	3.30588	27.5286	7.01285	7.39282
	5.96494	0	7.22015	3.56658	7.22015	3.23181	6.96407	1.46004	6.97627	4.14159	6.97627	2.05834	6.97627	5.17175	6.97627	10.6604	6.97627	9.51975	7.2817	16.5	3.31808	58.558	3.31808	53.9243	3.31808	28.2688	7.02504	6.30385
	5.97691	0	7.23234	3.01884	7.23234	3.09593	6.97627	1.53814	6.98846	3.93785	6.98846	1.95076	6.98846	5.30555	6.98846	10.1662	6.98846	9.36776	7.2939	16.5	3.33027	53.1953	3.33027	55.807	3.33027	28.8699	7.03724	4.32172
	5.98889	0	7.24454	2.70981	7.24454	3.23898	6.98846	2.12827	7.00066	3.34359	7.00066	2.48262	7.00066	4.6779	7.00066	10.0281	7.00066	9.91322	7.3061	16.5	3.34246	51.7299	3.34246	58.5306	3.34246	26.3546	7.04943	4.17328
	6.00086	0	7.25673	2.98691	7.25673	4.02008	7.00066	2.91251	7.01285	4.61584	7.01285	2.78008	7.01285	5.37241	7.01285	10.129	7.01285	10.3747	7.3183	16.5	3.35466	54.5726	3.35466	58.6411	3.35466	23.8215	7.06163	3.53223
	6.01283	0	7.26892	3.31873	7.26892	4.28382	7.01285	3.99192	7.02504	5.44767	7.02504	3.65367	7.02504	5.20661	7.02504	9.94296	7.02504	9.91372	7.3305	16.5	3.36685	56.8614	3.36685	58.1329	3.36685	23.858	7.07382	5.3832
	6.0248	0	7.28112	3.67256	7.28112	4.80386	7.02504	3.894	7.03724	5.14817	7.03724	3.41928	7.03724	5.23263	7.03724	8.3469	7.03724	10.8156	7.3427	16.5	3.37905	62.8063	3.37905	55.4399	3.37905	25.3543	7.08601	6.01014
	6.03678	0	7.29331	3.42513	7.29331	5.06958	7.03724	3.78809	7.04943	4.34867	7.04943	3.46394	7.04943	5.00333	7.04943	7.47881	7.04943	9.86535	7.3549	16.5	3.39124	63.7618	3.39124	54.456	3.39124	28.574	7.09821	6.70501
	6.04875	0	7.30551	3.27119	7.30551	4.72104	7.04943	3.89175	7.06163	3.40192	7.06163	2.53152	7.06163	4.01201	7.06163	7.20715	7.06163	11.1074	7.3671	16.5	3.40343	66.9425	3.40343	55.1053	3.40343	30.5736	7.1104	6.75536
	6.06072	0	7.3177	3.47327	7.3177	3.96566	7.06163	4.33991	7.07382	2.83421	7.07382	3.2451	7.07382	4.81463	7.07382	7.0334	7.07382	12.1054	7.3793	16.5	3.41563	66.1877	3.41563	56.5137	3.41563	32.4181	7.1226	5.58916
	6.07269	0	7.32989	3.48815	7.32989	3.63814	7.07382	4.58151	7.08601	2.6097	7.08601	3.26337	7.08601	4.78641	7.08601	7.46748	7.08601	10.5885	7.3915	16.5	3.42782	64.1341	3.42782	56.9472	3.42782	32.8887	7.13479	5.60999
	6.08466	0	7.34209	3.55327	7.34209	3.04674	7.08601	4.5946	7.09821	2.47104	7.09821	5.27977	7.09821	5.94524	7.09821	7.81748	7.09821	11.536	7.4037	16.5	3.44002	58.8496	3.44002	54.4354	3.44002	29.1912	7.14698	4.89806
	6.09664	0	7.35428	3.57679	7.35428	2.71499	7.09821	4.20488	7.1104	2.92671	7.1104	6.05453	7.1104	6.48402	7.1104	8.15897	7.1104	11.3799	7.4159	16.5	3.45221	58.2204	3.45221	53.9173	3.45221	27.9487	7.15918	5.50752
	6.10861	0	7.36648	3.52838	7.36648	2.31213	7.1104	4.64372	7.1226	3.52918	7.1226	6.67984	7.1226	6.60948	7.1226	7.67861	7.1226	12.0193	7.4281	16.5	3.4644	59.7848	3.4644	51.7985	3.4644	26.9706	7.17137	5.57745
	6.12058	0	7.37867	3.25653	7.37867	2.35861	7.1226	5.17762	7.13479	3.83787	7.13479	5.6972	7.13479	6.0523	7.13479	7.97132	7.13479	12.1157	7.4403	16.5	3.4766	56.5055	3.4766	54.1578	3.4766	25.3703	7.18357	4.8891
	6.13255	0	7.39086	2.97539	7.39086	3.01346	7.13479	5.60108	7.14698	4.55158	7.14698	5.17582	7.14698	7.36465	7.14698	9.03671	7.14698	12.8336	7.4525	16.5	3.48879	57.2621	3.48879	54.5582	3.48879	25.576	7.19576	5.67815
	6.14452	0	7.40306	2.85987	7.40306	2.75903	7.14698	5.50758	7.15918	4.86471	7.15918	5.05629	7.15918	8.58832	7.15918	10.6295	7.15918	12.773	7.4647	11	3.50099	52.1511	3.50099	53.0328	3.50099	23.0714	7.20795	6.83561
	6.1565	0	7.41525	2.90894	7.41525	2.37462	7.15918	5.24143	7.17137	5.61752	7.17137	5.72922	7.17137	10.4115	7.17137	12.1319	7.17137	14.6868	7.4769	11	3.51318	50.0757	3.51318	46.3498	3.51318	21.0456	7.22015	7.70428
	6.16847	0	7.42744	3.22288	7.42744	2.10768	7.17137	5.19282	7.18357	5.60757	7.18357	6.68098	7.18357	11.4885	7.18357	12.3473	7.18357	16.6297	7.4891	11	3.52537	51.3878	3.52537	42.5109	3.52537	20.163	7.23234	7.66376
	6.18044	0	7.43964	3.25044	7.43964	1.72135	7.18357	5.77699	7.19576	5.68632	7.19576	7.01665	7.19576	11.8928	7.19576	12.9593	7.19576	18.5408	7.5013	11	3.53757	52.2069	3.53757	41.1487	3.53757	20.7711	7.24454	6.55196
	6.19241	0	7.45183	2.93733	7.45183	1.92413	7.19576	6.78441	7.20795	5.94441	7.20795	7.51514	7.20795	11.4009	7.20795	13.8153	7.20795	18.347	7.5135	11	3.54976	51.1827	3.54976	42.5602	3.54976	21.7578	7.25673	6.78624
	6.20438	0	7.46403	2.70009	7.46403	2.19291	7.20795	6.77938	7.22015	6.23151	7.22015	7.4506	7.22015	10.8754	7.22015	14.9314	7.22015	16.2952	7.5257	11	3.56196	50.0281	3.56196	42.336	3.56196	22.4914	7.26892	6.04497
	6.21636	0	7.47622	2.43074	7.47622	2.2963	7.22015	7.0006	7.23234	6.36893	7.23234	7.08098	7.23234	10.6053	7.23234	14.5719	7.23234	17.2706	7.5379	11	3.57415	48.7481	3.57415	42.6437	3.57415	21.4553	7.28112	5.6337
	6.22833	0	7.48841	1.45794	7.48841	1.7983	7.23234	6.46865	7.24454	5.84193	7.24454	8.20534	7.24454	10.5634	7.24454	14.0802	7.24454	17.8345	7.5501	11	3.58634	44.4404	3.58634	42.3604	3.58634	21.7861	7.29331	6.2623
	6.2403	0	7.50061	1.58517	7.50061	1.89334	7.24454	6.76025	7.25673	5.66298	7.25673	8.51578	7.25673	10.9003	7.25673	13.582	7.25673	18.3163	7.5623	11	3.59854	35.6104	3.59854	40.4008	3.59854	22.7233	7.30551	7.09166
	6.25227	0	7.5128	1.54035	7.5128	1.60896	7.25673	7.57082	7.26892	5.10158	7.26892	7.71463	7.26892	11.6554	7.26892	12.432	7.26892	15.8816	7.5745	11	3.61073	33.6052	3.61073	40.4901	3.61073	22.504	7.3177	7.85553
	6.26424	0	7.525	1.42319	7.525	1.88741	7.26892	8.13839	7.28112	4.88269	7.28112	7.27512	7.28112	11.141	7.28112	13.8925	7.28112	13.7068	7.5867	11	3.62293	34.9659	3.62293	39.3046	3.62293	21.6017	7.32989	7.19906
	6.27622	0	7.53719	1.51374	7.53719	2.0599	7.28112	8.08949	7.29331	4.12229	7.29331	6.97178	7.29331	9.90448	7.29331	15.6697	7.29331	15.9442	7.5989	5.5	3.63512	34.0489	3.63512	38.3601	3.63512	21.6719	7.34209	6.23758
	6.28819	0	7.54938	1.56505	7.54938	1.73834	7.29331	6.9988	7.30551	3.50744	7.30551	6.014	7.30551	8.70914	7.30551	18.0575	7.30551	20.3464	7.6111	5.5	3.64731	37.6381	3.64731	38.109	3.64731	22.8846	7.35428	4.94874
	6.30016	0	7.56158	1.72363	7.56158	1.90499	7.30551	5.90752	7.3177	2.64463	7.3177	6.64719	7.3177	7.95693	7.3177	18.2605	7.3177	21.7909	7.6233	5.5	3.65951	34.7378	3.65951	38.9275	3.65951	22.2251	7.36648	4.70982
	6.31213	0	7.57377	2.03089	7.57377	2.03996	7.3177	5.19526	7.32989	2.80708	7.32989	5.9808	7.32989	8.00041	7.32989	18.5933	7.32989	23.1284	7.6355	5.5	3.6717	38.4231	3.6717	41.9508	3.6717	21.1165	7.37867	5.64447
	6.32411	0	7.58597	1.5944	7.58597	2.20292	7.32989	5.30203	7.34209	2.73039	7.34209	6.29107	7.34209	9.60634	7.34209	18.7598	7.34209	21.7661	7.6477	11	3.6839	36.3362	3.6839	40.3542	3.6839	19.5154	7.39086	5.97966
	6.33608	0	7.59816	1.26514	7.59816	1.87027	7.34209	5.72351	7.35428	3.40307	7.35428	6.73531	7.35428	9.71608	7.35428	17.4398	7.35428	19.5797	7.6599	11	3.69609	34.5873	3.69609	39.9516	3.69609	18.636	7.40306	7.11522
	6.34805	0	7.61035	1.36034	7.61035	1.4324	7.35428	5.73396	7.36648	2.86188	7.36648	7.10381	7.36648	9.80818	7.36648	17.1653	7.36648	19.4367	7.6721	11	3.70828	32.9457	3.70828	38.3975	3.70828	17.5252	7.41525	6.9576
	6.36002	0	7.62255	1.6924	7.62255	1.29639	7.36648	6.40918	7.37867	3.11256	7.37867	8.04203	7.37867	8.6552	7.37867	15.8682	7.37867	18.3453	7.6843	5.5	3.72048	30.5785	3.72048	37.7845	3.72048	17.4414	7.42744	6.81287
	6.37199	0	7.63474	2.51459	7.63474	1.53173	7.37867	6.30779	7.39086	4.074	7.39086	7.52192	7.39086	8.63389	7.39086	16.7864	7.39086	18.8762	7.6965	5.5	3.73267	30.034	3.73267	34.8707	3.73267	15.575	7.43964	7.78717
	6.38397	0	7.64694	2.40821	7.64694	1.57372	7.39086	6.18013	7.40306	4.87349	7.40306	7.18319	7.40306	8.89177	7.40306	16.7483	7.40306	17.9841	7.7087	5.5	3.74487	28.8878	3.74487	31.5344	3.74487	14.8767	7.45183	7.27928
	6.39594	0	7.65913	2.07214	7.65913	1.68935	7.40306	6.04448	7.41525	4.86795	7.41525	6.86499	7.41525	8.32433	7.41525	16.0149	7.41525	16.6166	7.7209	5.5	3.75706	32.4295	3.75706	29.1773	3.75706	15.0593	7.46403	7.83362
	6.40791	0	7.67132	1.52748	7.67132	0.91613	7.41525	5.52661	7.42744	4.0105	7.42744	6.83458	7.42744	9.14706	7.42744	15.7408	7.42744	16.2082	7.7575	5.5	3.76925	35.4397	3.76925	27.1548	3.76925	13.8552	7.47622	8.41666
	6.41988	0	7.68352	1.37817	7.68352	0.97662	7.42744	4.81929	7.43964	3.75562	7.43964	7.13381	7.43964	8.28292	7.43964	14.4635	7.43964	16.4176	7.7697	5.5	3.78145	34.7052	3.78145	27.7243	3.78145	14.0442	7.48841	8.47774
	6.43185	0	7.69571	1.44675	7.69571	0.71991	7.43964	3.73823	7.45183	3.05819	7.45183	6.95633	7.45183	7.66639	7.45183	14.2011	7.45183	17.1188	7.7819	5.5	3.79364	32.9623	3.79364	27.3893	3.79364	14.0644	7.50061	9.11389
	6.44383	0	7.70791	1.0197	7.70791	0.15764	7.45183	3.33559	7.46403	3.3388	7.46403	5.66873	7.46403	7.95982	7.46403	13.634	7.46403	17.1622	7.7941	5.5	3.80584	29.6209	3.80584	26.1672	3.80584	14.9687	7.5128	8.24775
	6.4558	0	7.7201	0.81732	7.7201	0.01003	7.46403	3.03182	7.47622	3.62424	7.47622	4.67459	7.47622	7.52632	7.47622	11.2458	7.47622	16.2031	7.8063	5.5	3.81803	25.8381	3.81803	25.6871	3.81803	13.5777	7.525	7.86519
	6.46777	0	7.73229	0.65132	7.73229	0.13658	7.47622	3.30794	7.48841	3.38073	7.48841	4.32605	7.48841	7.25727	7.48841	8.93986	7.48841	15.5224	7.8185	5.5	3.83022	27.4691	3.83022	28.2614	3.83022	13.5394	7.53719	7.61404
	6.47974	0	7.74449	0.74423	7.74449	0.40526	7.48841	3.12681	7.50061	3.62461	7.50061	5.15	7.50061	7.17747	7.50061	7.55278	7.50061	14.6139	7.8307	5.5	3.84242	26.6409	3.84242	33.7641	3.84242	13.9763	7.54938	6.60935
	6.49171	0	7.75668	1.16651	7.75668	0.931	7.50061	3.5202	7.5128	3.68722	7.5128	6.02927	7.5128	7.43346	7.5128	6.54425	7.5128	15.2331	7.8429	5.5	3.85461	26.4983	3.85461	36.5453	3.85461	12.3116	7.56158	6.36813
	6.50369	0	7.76888	0.96416	7.76888	0.8167	7.5128	3.31697	7.525	4.20753	7.525	6.20534	7.525	8.11942	7.525	8.40709	7.525	15.3741	7.8673	5.5	3.86681	26.5368	3.86681	33.3701	3.86681	12.0807	7.57377	7.47643
	6.51566	0	7.78107	1.01598	7.78107	0.56748	7.525	3.32247	7.53719	3.58723	7.53719	5.63336	7.53719	9.30707	7.53719	8.84338	7.53719	16.1357	7.8795	5.5	3.879	24.8806	3.879	24.5823	3.879	9.0663	7.58597	8.26056
	6.52763	0	7.79326	0.85485	7.79326	0.32591	7.53719	3.58314	7.54938	2.45866	7.54938	3.11774	7.54938	7.73208	7.54938	8.65968	7.54938	16.0623	7.8917	5.5	3.89119	20.3369	3.89119	19.6498	3.89119	10.6956	7.59816	8.74383
	6.5396	0	7.80546	0.55572	7.80546	0.30639	7.54938	4.53356	7.56158	1.99781	7.56158	2.28811	7.56158	7.84837	7.56158	9.30859	7.56158	16.4281	7.9039	5.5	3.90339	18.9747	3.90339	15.5291	3.90339	10.595	7.61035	7.40245
	6.55157	0	7.81765	0.80762	7.81765	0.93584	7.56158	4.05631	7.57377	2.04649	7.57377	1.89964	7.57377	7.79339	7.57377	11.0005	7.57377	13.5834	7.9161	5.5	3.91558	16.6349	3.91558	15.5911	3.91558	10.6461	7.62255	6.60237
	6.56355	0	7.82985	0.66457	7.82985	1.46755	7.57377	4.4953	7.58597	2.76056	7.58597	1.79417	7.58597	6.69808	7.58597	11.4021	7.58597	9.31419	7.9283	5.5	3.92777	15.4216	3.92777	12.8334	3.92777	9.62791	7.63474	7.34363
	6.57552	0	7.84204	0.37566	7.84204	1.36919	7.58597	3.36813	7.59816	2.62379	7.59816	1.74823	7.59816	5.51742	7.59816	9.98154	7.59816	8.83281	7.9405	5.5	3.93997	13.2927	3.93997	12.4849	3.93997	8.65406	7.64694	6.46794
	6.58749	0	7.85423	0.08986	7.85423	1.12094	7.59816	3.4873	7.61035	2.34099	7.61035	1.86909	7.61035	3.61984	7.61035	8.15011	7.61035	6.81425	8.0381	5.5	3.95216	11.8592	3.95216	10.656	3.95216	7.52648	7.65913	6.6599
	6.59946	0	7.86643	0.02783	7.86643	0.5981	7.61035	3.94822	7.62255	2.28106	7.62255	1.51096	7.62255	2.63429	7.62255	5.88729	7.62255	8.28268	8.0503	5.5	3.96436	13.741	3.96436	10.6514	3.96436	8.4427	7.67132	5.1635
	6.61143	0	7.87862	0.07265	7.87862	0.38436	7.62255	3.14426	7.63474	2.42399	7.63474	2.22495	7.63474	3.74693	7.63474	7.00198	7.63474	8.42101	8.0625	5.5	3.97655	11.5927	3.97655	11.6883	3.97655	8.30589	7.68352	4.01731
	6.62341	0	7.89082	0.07287	7.89082	0.60101	7.63474	3.53339	7.64694	1.58464	7.64694	2.24578	7.64694	4.55648	7.64694	5.79277	7.64694	7.8523	8.0747	5.5	3.98874	11.4905	3.98874	9.26856	3.98874	8.50923	7.69571	3.57884
	6.63538	0	7.90301	0.26487	7.90301	-0.38192	7.64694	2.96951	7.65913	1.19893	7.65913	2.07742	7.65913	6.02642	7.65913	6.20219	7.65913	8.17627	8.0869	5.5	4.00094	7.86421	4.00094	6.96153	4.00094	7.37124	7.70791	3.84883
	6.64735	0	7.9152	0.10841	7.9152	0.26012	7.65913	2.51847	7.67132	1.18474	7.67132	2.28296	7.67132	5.40381	7.67132	6.39155	7.67132	6.26825	8.0991	5.5	4.01313	5.73433	4.01313	4.312	4.01313	6.16513	7.7201	5.06648
	6.65932	0	7.9274	0.14614	7.9274	0.3396	7.67132	2.09442	7.68352	1.77071	7.68352	2.1363	7.68352	4.81403	7.68352	3.98233	7.68352	4.63456	8.1113	5.5	4.02533	4.81697	4.02533	-1.2101	4.02533	5.43473	7.73229	5.12277
	6.6713	0	7.93959	0.28247	7.93959	0.35282	7.68352	1.61266	7.69571	2.09113	7.69571	1.97104	7.69571	3.37529	7.69571	3.44214	7.69571	4.00511	8.1235	5.5	4.03752	3.15408	4.03752	-2.06196	4.03752	3.41022	7.74449	4.61653
	6.68327	0	7.95179	0.43811	7.95179	1.18888	7.69571	1.58102	7.70791	2.129	7.70791	1.22979	7.70791	2.23581	7.70791	1.35904	7.70791	4.45988	8.1357	5.5	4.04971	2.30991	4.04971	-0.64619	4.04971	0.33729	7.75668	2.83699
	6.69524	0	7.96398	-0.06104	7.96398	0.90719	7.70791	1.9831	7.7201	1.98195	7.7201	0.53311	7.7201	2.93671	7.7201	2.12351	7.7201	3.42328	8.1479	5.5	4.06191	3.28168	4.06191	0.55687	4.06191	-1.03155	7.76888	1.39944
	6.70721	0	7.97617	0.17468	7.97617	1.4341	7.7201	2.2048	7.73229	1.60982	7.73229	0.57376	7.73229	2.96911	7.73229	3.02297	7.73229	2.35949	8.1601	5.5	4.0741	2.17914	4.0741	1.62499	4.0741	-0.66578	7.78107	1.08631
	6.71918	0	7.98837	-0.15009	7.98837	1.66869	7.73229	2.38546	7.74449	1.3513	7.74449	0.57012	7.74449	3.58678	7.74449	2.63387	7.74449	0.0668	8.1723	5.5	4.0863	-0.10505	4.0863	0.22357	4.0863	-0.30002	7.79326	-0.01397
	6.73116	0	8.00056	0.07911	8.00056	2.09429	7.74449	3.13299	7.75668	0.55263	7.75668	0.5774	7.75668	3.6042	7.75668	2.41391	7.75668	-0.28451	8.1845	5.5	4.09849	-1.86982	4.09849	-0.18381	4.09849	1.47996	7.80546	0.39665
	6.74313	0	8.01276	0.87768	8.01276	1.70367	7.75668	3.26273	7.76888	0.7033	7.76888	0.23661	7.76888	3.83754	7.76888	0.69828	7.76888	2.61609	8.1967	5.5	4.11068	-3.20096	4.11068	1.17186	4.11068	1.17684	7.81765	0.82093
	6.7551	0	8.02495	0.95849	8.02495	1.0632	7.76888	3.15416	7.78107	0.91773	7.78107	0.75613	7.78107	3.36943	7.78107	-0.54968	7.78107	5.18741	8.2089	5.5	4.12288	-1.1377	4.12288	0.75098	4.12288	0.67452	7.82985	2.13278
	6.76707	0	8.03714	1.25741	8.03714	0.94023	7.78107	2.39439	7.79326	1.49648	7.79326	0.89444	7.79326	3.79898	7.79326	-0.17684	7.79326	7.06502	8.2211	11	4.13507	3.77958	4.13507	2.37209	4.13507	-0.17191	7.84204	1.92086
	6.77904	0	8.04934	0.97205	8.04934	0.49472	7.79326	0.6893	7.80546	1.94338	7.80546	1.67977	7.80546	2.63712	7.80546	0.30046	7.80546	6.89063	8.2333	5.5	4.14727	2.23757	4.14727	1.82725	4.14727	-0.9528	7.85423	2.40162
	6.79102	0	8.06153	0.9607	8.06153	0.6107	7.80546	-0.10465	7.81765	2.29256	7.81765	1.44595	7.81765	2.50996	7.81765	2.82977	7.81765	6.25018	8.2455	5.5	4.15946	0.09387	4.15946	4.16323	4.15946	-0.74383	7.86643	2.75964
	6.80299	0	8.07373	0.94287	8.07373	0.18666	7.81765	-0.22572	7.82985	1.70061	7.82985	1.64231	7.82985	2.00076	7.82985	2.42411	7.82985	4.92874	8.2577	5.5	4.17165	0.85343	4.17165	6.31635	4.17165	0.00675	7.87862	3.52085
	6.81496	0	8.08592	1.05408	8.08592	0.03493	7.82985	-0.44484	7.84204	1.4887	7.84204	0.66057	7.84204	0.20463	7.84204	1.3136	7.84204	5.38584	8.2821	5.5	4.18385	0.54126	4.18385	6.52798	4.18385	0.84515	7.89082	3.07678
	6.82693	0	8.09811	1.55642	8.09811	0.81274	7.84204	0.81485	7.85423	0.83503	7.85423	-0.15554	7.85423	-0.50021	7.85423	0.98171	7.85423	3.38057	8.2943	5.5	4.19604	5.82826	4.19604	7.29246	4.19604	2.29359	7.90301	3.54041
	6.8389	0	8.11031	1.84998	8.11031	0.99675	7.85423	1.58404	7.86643	0.18844	7.86643	-0.17574	7.86643	-0.95113	7.86643	0.48157	7.86643	1.9003	8.3065	5.5	4.20824	6.34893	4.20824	8.83168	4.20824	3.88237	7.9152	2.67559
	6.85088	0	8.1225	1.31367	8.1225	1.3474	7.86643	2.39777	7.87862	0.07123	7.87862	-0.39276	7.87862	-0.07285	7.87862	2.5248	7.87862	3.01292	8.3187	5.5	4.22043	7.55845	4.22043	9.1532	4.22043	4.26968	7.9274	4.15056
	6.86285	0	8.1347	1.08595	8.1347	1.45021	7.87862	3.3158	7.89082	0.24789	7.89082	0.78203	7.89082	0.89695	7.89082	3.10189	7.89082	3.53239	8.3309	5.5	4.23262	6.31742	4.23262	9.23853	4.23262	4.91759	7.93959	4.83453
	6.87482	0	8.14689	1.04424	8.14689	1.19986	7.89082	3.09433	7.90301	1.08204	7.90301	1.05885	7.90301	2.9931	7.90301	1.04556	7.90301	5.8839	8.3431	5.5	4.24482	4.38643	4.24482	8.70202	4.24482	4.5972	7.95179	5.08095
	6.88679	0	8.15908	1.346	8.15908	1.03351	7.90301	2.90049	7.9152	1.00856	7.9152	1.63832	7.9152	3.30663	7.9152	1.34124	7.9152	7.00553	8.3553	5.5	4.25701	4.52889	4.25701	5.54749	4.25701	4.06924	7.96398	4.56221
	6.89876	0	8.17128	1.50009	8.17128	0.91013	7.9152	2.53263	7.9274	0.99846	7.9274	2.23603	7.9274	3.76533	7.9274	2.17522	7.9274	6.51163	8.3675	5.5	4.26921	4.49075	4.26921	7.17109	4.26921	4.64515	7.97617	4.26788
	6.91074	0	8.18347	1.12399	8.18347	0.94897	7.9274	2.15598	7.93959	0.63079	7.93959	2.18406	7.93959	3.47212	7.93959	3.10564	7.93959	6.36448	8.3797	5.5	4.2814	5.96499	4.2814	7.06877	4.2814	4.39136	7.98837	3.99717
	6.92271	0	8.19567	0.84358	8.19567	0.95286	7.93959	1.95596	7.95179	0.5814	7.95179	2.72482	7.95179	3.44896	7.95179	4.78299	7.95179	5.33232	8.3919	5.5	4.29359	7.15396	4.29359	5.08217	4.29359	4.70755	8.00056	4.60482
	6.93468	0	8.20786	0.70555	8.20786	1.12791	7.95179	1.91925	7.96398	0.61083	7.96398	2.42792	7.96398	3.8862	7.96398	5.33411	7.96398	3.42374	8.4041	5.5	4.30579	6.93985	4.30579	7.78271	4.30579	4.58666	8.01276	4.25513
	6.94665	0	8.22005	0.62137	8.22005	1.04663	7.96398	1.69611	7.97617	0.11649	7.97617	2.88551	7.97617	5.21543	7.97617	6.72401	7.97617	1.99975	8.4163	5.5	4.31798	6.07543	4.31798	7.15852	4.31798	4.46287	8.02495	3.68051
	6.95862	0	8.23225	0.69732	8.23225	1.64176	7.97617	1.37855	7.98837	0.2011	7.98837	2.36363	7.98837	4.64931	7.98837	7.83709	7.98837	2.02883	8.4285	5.5	4.33018	5.8668	4.33018	7.61157	4.33018	4.44157	8.03714	3.49407
	6.9706	0	8.24444	0.4975	8.24444	1.4958	7.98837	1.57184	8.00056	0.51219	8.00056	1.99552	8.00056	3.97106	8.00056	7.95852	8.00056	3.29237	8.4407	5.5	4.34237	7.93069	4.34237	6.15753	4.34237	3.98044	8.04934	3.00198
	6.98257	0	8.25663	1.01513	8.25663	1.34917	8.00056	1.72377	8.01276	1.07983	8.01276	1.25441	8.01276	4.46478	8.01276	7.48569	8.01276	4.46749	8.4529	5.5	4.35456	9.21273	4.35456	3.54886	4.35456	3.15	8.06153	3.56599
	6.99454	0	8.26883	0.81176	8.26883	0.92198	8.01276	1.90031	8.02495	1.52368	8.02495	1.69731	8.02495	3.7793	8.02495	5.98498	8.02495	7.59812	8.5139	5.5	4.36676	10.0235	4.36676	6.77697	4.36676	4.33945	8.07373	3.21798
	7.00651	0	8.28102	0.68475	8.28102	0.68892	8.02495	2.61821	8.03714	1.72919	8.03714	2.30519	8.03714	5.04995	8.03714	6.38465	8.03714	9.45912	8.5261	5.5	4.37895	11.6365	4.37895	10.7743	4.37895	5.23996	8.08592	3.56159
	7.01849	0	8.29322	0.61829	8.29322	1.00268	8.03714	2.75719	8.04934	1.65846	8.04934	3.2254	8.04934	5.65865	8.04934	5.66309	8.04934	10.9617	8.5383	5.5	4.39115	10.5238	4.39115	10.7802	4.39115	5.70411	8.09811	3.31224
	7.03046	0	8.30541	0.33066	8.30541	0.53725	8.04934	3.40119	8.06153	2.05885	8.06153	3.37625	8.06153	5.6818	8.06153	5.91497	8.06153	10.5598	8.5505	5.5	4.40334	13.838	4.40334	12.3146	4.40334	7.6923	8.11031	3.26277
	7.04243	0	8.3176	0.14812	8.3176	0.25706	8.06153	3.90329	8.07373	2.52871	8.07373	2.92883	8.07373	6.04526	8.07373	6.83333	8.07373	8.7542	8.5627	5.5	4.41553	12.841	4.41553	13.9715	4.41553	6.90316	8.1225	3.52687
	7.0544	0	8.3298	0.33203	8.3298	0.1104	8.07373	3.62359	8.08592	2.67956	8.08592	2.93004	8.08592	5.75982	8.08592	7.6743	8.08592	7.0484	8.5749	5.5	4.42773	12.2289	4.42773	15.2249	4.42773	6.80093	8.1347	3.05751
	7.06637	0	8.34199	0.4619	8.34199	0.46132	8.08592	3.59521	8.09811	2.67741	8.09811	3.06516	8.09811	5.51786	8.09811	8.48963	8.09811	6.11383	8.5871	5.5	4.43992	11.9836	4.43992	15.9755	4.43992	6.66927	8.14689	2.25695
	7.07835	0	8.35419	0.69766	8.35419	-0.01314	8.09811	3.24189	8.11031	2.28281	8.11031	2.78921	8.11031	3.48614	8.11031	7.275	8.11031	5.42261	8.5993	5.5	4.45212	12.1158	4.45212	11.6251	4.45212	7.6617	8.15908	1.41869
	7.09032	0	8.36638	1.36194	8.36638	0.28021	8.11031	3.27376	8.1225	1.84256	8.1225	3.19866	8.1225	5.05697	8.1225	5.19727	8.1225	6.6435	8.6115	5.5	4.46431	13.3022	4.46431	8.14289	4.46431	8.79803	8.17128	1.10697
	7.10229	0	8.37857	1.54677	8.37857	0.25301	8.1225	2.86005	8.1347	1.78902	8.1347	3.81325	8.1347	4.43123	8.1347	5.16862	8.1347	6.84845	8.6237	5.5	4.4765	14.3593	4.4765	7.55352	4.4765	10.2731	8.18347	0.2186
	7.11426	0	8.39077	1.17804	8.39077	0.36745	8.1347	2.66309	8.14689	1.2519	8.14689	4.33824	8.14689	5.53141	8.14689	5.0681	8.14689	8.10899	8.6359	11	4.4887	15.7118	4.4887	6.66061	4.4887	8.33973	8.19567	0.39769
	7.12623	0	8.40296	0.38986	8.40296	0.69805	8.14689	2.98311	8.15908	1.40183	8.15908	3.56847	8.15908	5.13655	8.15908	5.38711	8.15908	8.09003	8.6481	11	4.50089	16.2431	4.50089	7.72132	4.50089	7.85493	8.20786	0.64911
	7.13821	0	8.41516	-0.33265	8.41516	1.08894	8.15908	3.30497	8.17128	1.36923	8.17128	3.05359	8.17128	4.40383	8.17128	6.2943	8.17128	7.51883	8.6603	5.5	4.51309	18.8513	4.51309	11.6671	4.51309	8.6293	8.22005	1.81278
	7.15018	0	8.42735	0.39871	8.42735	1.46849	8.17128	3.53025	8.18347	1.29828	8.18347	2.41778	8.18347	3.78485	8.18347	6.27853	8.18347	5.95234	8.6725	11	4.52528	16.4958	4.52528	13.2124	4.52528	9.49402	8.23225	2.1249
	7.16215	0	8.43954	1.06058	8.43954	1.63459	8.18347	3.21276	8.19567	0.96454	8.19567	3.10055	8.19567	3.27589	8.19567	5.62272	8.19567	6.2272	8.6847	5.5	4.53747	16.8794	4.53747	14.9556	4.53747	11.9687	8.24444	1.81016
	7.17412	0	8.45174	1.79281	8.45174	1.46056	8.19567	2.882	8.20786	1.18162	8.20786	3.00686	8.20786	3.25639	8.20786	5.27926	8.20786	6.54499	8.6969	5.5	4.54967	14.2261	4.54967	15.3468	4.54967	12.2423	8.25663	1.63903
	7.18609	0	8.46393	1.75903	8.46393	1.89451	8.20786	2.31418	8.22005	1.02198	8.22005	2.7859	8.22005	4.46844	8.22005	2.97006	8.22005	4.48578	8.7091	5.5	4.56186	14.8826	4.56186	14.3783	4.56186	12.915	8.26883	0.85627
	7.19807	0	8.47613	1.32641	8.47613	2.19724	8.22005	1.90068	8.23225	1.30713	8.23225	2.94905	8.23225	3.95202	8.23225	3.5478	8.23225	4.65494	8.7213	5.5	4.57406	14.094	4.57406	14.2974	4.57406	12.8458	8.28102	0.88677
	7.21004	0	8.48832	0.90304	8.48832	1.95884	8.23225	1.43624	8.24444	1.30453	8.24444	2.44866	8.24444	4.1991	8.24444	4.03002	8.24444	3.22808	8.7335	5.5	4.58625	15.5744	4.58625	14.4652	4.58625	13.2139	8.29322	1.26941
	7.22201	0	8.50051	0.63925	8.50051	1.66276	8.24444	1.30528	8.25663	1.33296	8.25663	3.37517	8.25663	4.44855	8.25663	5.19306	8.25663	4.42633	8.7457	5.5	4.59844	15.2959	4.59844	12.976	4.59844	12.2793	8.30541	1.54314
	7.23398	0	8.51271	0.20754	8.51271	1.66488	8.25663	1.96588	8.26883	1.76215	8.26883	3.12481	8.26883	3.3273	8.26883	7.30645	8.26883	4.35537	8.7579	5.5	4.61064	13.0013	4.61064	14.713	4.61064	12.1577	8.3176	1.22191
	7.24595	0	8.5249	0.02134	8.5249	1.14103	8.26883	2.0258	8.28102	1.67531	8.28102	2.5495	8.28102	3.2509	8.28102	7.23605	8.28102	5.09771	8.7701	5.5	4.62283	15.1552	4.62283	17.2019	4.62283	12.9212	8.3298	0.7055
	7.25793	0	8.5371	-0.03115	8.5371	1.42571	8.28102	1.4743	8.29322	1.71699	8.29322	2.4764	8.29322	3.47721	8.29322	6.40233	8.29322	8.40496	8.7823	5.5	4.63503	13.5804	4.63503	18.0893	4.63503	13.834	8.34199	1.39306
	7.2699	0	8.54929	0.12464	8.54929	0.46773	8.29322	1.08002	8.30541	1.13672	8.30541	1.03103	8.30541	2.22391	8.30541	4.58433	8.30541	9.71805	8.7945	5.5	4.64722	15.0356	4.64722	21.1112	4.64722	14.0935	8.35419	0.84446
	7.28187	0	8.56148	0.45967	8.56148	0.75066	8.30541	0.82636	8.3176	0.57769	8.3176	1.40383	8.3176	1.55762	8.3176	3.49906	8.3176	8.45349	8.8067	5.5	4.65941	15.8761	4.65941	21.2826	4.65941	12.6947	8.36638	1.17053
	7.29384	0	8.57368	0.70487	8.57368	0.91999	8.3176	1.23095	8.3298	0.5098	8.3298	0.82463	8.3298	1.01424	8.3298	3.46378	8.3298	6.56638	8.8189	5.5	4.67161	17.6068	4.67161	22.3282	4.67161	12.7032	8.37857	1.69624
	7.30582	0	8.58587	1.07574	8.58587	0.97406	8.3298	1.4518	8.34199	0.30049	8.34199	1.49012	8.34199	0.50736	8.34199	3.84259	8.34199	4.30318	8.8311	5.5	4.6838	19.9969	4.6838	20.702	4.6838	12.0797	8.39077	3.09207
	7.31779	0	8.59807	1.32744	8.59807	0.97216	8.34199	1.44717	8.35419	0.71152	8.35419	1.18686	8.35419	-0.15611	8.35419	3.80135	8.35419	4.55932	8.8433	5.5	4.696	17.9806	4.696	18.9176	4.696	11.475	8.40296	3.25228
	7.32976	0	8.61026	1.57261	8.61026	0.39339	8.35419	1.10849	8.36638	1.04632	8.36638	0.43012	8.36638	0.1091	8.36638	2.47284	8.36638	3.64474	8.8555	5.5	4.70819	19.8758	4.70819	18.3467	4.70819	13.3321	8.41516	2.83084
	7.34173	0	8.62245	1.57416	8.62245	0.07491	8.36638	0.98547	8.37857	1.54964	8.37857	0.28891	8.37857	0.97596	8.37857	1.39009	8.37857	3.9137	8.9531	5.5	4.72038	23.9507	4.72038	19.3059	4.72038	14.3656	8.42735	2.09027
	7.3537	0	8.63465	1.56069	8.63465	0.37675	8.37857	0.94539	8.39077	1.45989	8.39077	-0.41442	8.39077	2.67208	8.39077	0.44082	8.39077	3.98603	8.9653	5.5	4.73258	25.0772	4.73258	21.1124	4.73258	14.2721	8.43954	2.63572
	7.36568	0	8.64684	1.45289	8.64684	1.13765	8.39077	1.51485	8.40296	1.55191	8.40296	-0.17285	8.40296	4.13554	8.40296	0.36385	8.40296	4.23987	8.9775	5.5	4.74477	24.365	4.74477	21.6176	4.74477	13.6319	8.45174	2.31185
	7.37765	0	8.65904	0.94338	8.65904	1.6049	8.40296	1.7372	8.41516	1.50614	8.41516	0.23101	8.41516	3.10007	8.41516	-0.61905	8.41516	3.35003	8.9897	5.5	4.75697	21.2952	4.75697	21.2205	4.75697	12.3542	8.46393	2.75278
	7.38962	0	8.67123	0.71047	8.67123	1.75557	8.41516	1.95983	8.42735	0.3072	8.42735	1.09832	8.42735	0.58338	8.42735	0.67682	8.42735	0.95384	9.0385	5.5	4.76916	18.6355	4.76916	19.9211	4.76916	12.8501	8.47613	1.94711
	7.40159	0	8.68342	1.14786	8.68342	1.20843	8.42735	1.95268	8.43954	0.32916	8.43954	2.09815	8.43954	-0.16749	8.43954	1.97908	8.43954	-0.76301	9.0507	5.5	4.78135	18.9522	4.78135	21.6495	4.78135	14.2853	8.48832	2.27289
	7.41356	0	8.69562	1.34649	8.69562	0.8534	8.43954	1.79414	8.45174	0.15362	8.45174	1.32406	8.45174	0.35733	8.45174	2.51159	8.45174	-0.29718	9.0629	5.5	4.79355	20.0993	4.79355	21.4938	4.79355	15.4532	8.50051	1.21614
	7.42554	0	8.70781	1.81454	8.70781	0.47655	8.45174	1.94125	8.46393	0.46815	8.46393	1.23999	8.46393	1.86152	8.46393	1.93922	8.46393	-0.22499	9.0751	5.5	4.80574	22.449	4.80574	23.5255	4.80574	17.1208	8.51271	0.32863
	7.43751	0	8.72001	1.54355	8.72001	0.4255	8.46393	2.49481	8.47613	0.83274	8.47613	0.81884	8.47613	3.48538	8.47613	1.09119	8.47613	1.25295	9.0873	5.5	4.81793	24.377	4.81793	23.6152	4.81793	17.0394	8.5249	-0.04201
	7.44948	0	8.7322	1.24115	8.7322	0.83124	8.47613	2.75898	8.48832	0.99574	8.48832	0.94408	8.48832	4.7851	8.48832	1.94553	8.48832	2.4816	9.1117	5.5	4.83013	24.1254	4.83013	25.3018	4.83013	16.607	8.5371	0.39971
	7.46145	0	8.74439	1.15597	8.74439	1.56837	8.48832	2.54224	8.50051	1.8027	8.50051	1.01386	8.50051	5.14505	8.50051	2.96403	8.50051	1.74189	9.1239	5.5	4.84232	26.0422	4.84232	25.748	4.84232	16.567	8.54929	1.4059
	7.47342	0	8.75659	0.88292	8.75659	1.43381	8.50051	1.95417	8.51271	2.05653	8.51271	0.61896	8.51271	4.74086	8.51271	3.4967	8.51271	3.0096	9.1361	5.5	4.85452	27.0807	4.85452	24.2401	4.85452	17.1378	8.56148	2.43541
	7.4854	0	8.76878	0.82314	8.76878	1.03371	8.51271	1.90999	8.5249	2.00564	8.5249	0.73027	8.5249	4.43232	8.5249	2.37544	8.5249	0.98426	9.1483	5.5	4.86671	26.9888	4.86671	23.493	4.86671	17.7788	8.57368	1.69596
	7.49737	0	8.78098	0.81189	8.78098	0.44749	8.5249	1.87794	8.5371	1.54893	8.5371	0.37185	8.5371	2.46242	8.5371	1.47522	8.5371	0.67226	9.1605	5.5	4.8789	25.1084	4.8789	22.352	4.8789	16.9341	8.58587	0.26724
	7.50934	0	8.79317	1.22362	8.79317	-0.1186	8.5371	2.46795	8.54929	1.61697	8.54929	0.50845	8.54929	1.67325	8.54929	-0.20233	8.54929	1.34965	9.1727	5.5	4.8911	25.132	4.8911	22.9346	4.8911	15.8683	8.59807	-0.41905
	7.52131	0	8.80536	1.22432	8.80536	0.18412	8.54929	2.54111	8.56148	0.80104	8.56148	0.71921	8.56148	0.74632	8.56148	0.39291	8.56148	2.92662	9.1849	5.5	4.90329	21.9812	4.90329	24.6972	4.90329	15.2725	8.61026	0.90817
	7.53328	0	8.81756	1.14408	8.81756	0.25984	8.56148	2.16615	8.57368	0.96849	8.57368	0.18561	8.57368	0.58053	8.57368	0.04494	8.57368	5.7074	9.1971	5.5	4.91549	22.7337	4.91549	24.6917	4.91549	15.8263	8.62245	0.78965
	7.54526	0	8.82975	1.16659	8.82975	0.50047	8.57368	2.42929	8.58587	1.10959	8.58587	0.17387	8.58587	2.99948	8.58587	1.68772	8.58587	7.23942	9.2093	5.5	4.92768	21.4249	4.92768	22.1656	4.92768	14.6894	8.63465	0.97591
	7.55723	0	8.84195	1.55903	8.84195	0.74232	8.58587	2.37817	8.59807	1.54769	8.59807	1.0203	8.59807	3.06491	8.59807	1.682	8.59807	7.90374	9.2215	5.5	4.93987	21.6233	4.93987	19.7466	4.93987	12.9104	8.64684	0.75916
	7.5692	0	8.85414	1.80637	8.85414	0.7455	8.59807	2.12921	8.61026	1.92944	8.61026	1.09231	8.61026	2.82977	8.61026	1.70484	8.61026	7.90981	9.2337	5.5	4.95207	24.2655	4.95207	20.753	4.95207	12.3542	8.65904	1.208
	7.58117	0	8.86633	1.56012	8.86633	0.53184	8.61026	2.5383	8.62245	1.14853	8.62245	1.72307	8.62245	1.62397	8.62245	1.91663	8.62245	9.19021	9.2459	5.5	4.96426	24.4695	4.96426	21.463	4.96426	11.7145	8.67123	2.1569
	7.59314	0	8.87853	1.55329	8.87853	0.90758	8.62245	1.7673	8.63465	0.64307	8.63465	2.17851	8.63465	1.26111	8.63465	2.37815	8.63465	7.44679	9.2581	5.5	4.97646	26.1409	4.97646	22.8443	4.97646	13.1712	8.68342	3.88073
	7.60512	0	8.89072	1.39818	8.89072	1.00393	8.63465	1.14075	8.64684	0.22151	8.64684	1.5671	8.64684	2.98177	8.64684	3.13026	8.64684	9.51232	9.2703	5.5	4.98865	25.8651	4.98865	22.2697	4.98865	13.7462	8.69562	3.34988
	7.61709	0	8.90292	1.54262	8.90292	1.03084	8.64684	0.93695	8.65904	0.94512	8.65904	1.89295	8.65904	4.23456	8.65904	4.2951	8.65904	9.84631	9.2825	5.5	5.00084	26.5251	5.00084	20.1162	5.00084	13.4584	8.70781	3.92963
	7.62906	0	8.91511	1.46155	8.91511	0.93585	8.65904	1.21091	8.67123	1.45808	8.67123	2.066	8.67123	4.7154	8.67123	7.20416	8.67123	10.0478	9.3069	5.5	5.01304	25.8849	5.01304	18.4489	5.01304	13.5988	8.72001	3.79952
	7.64103	0	8.9273	1.30217	8.9273	0.76436	8.67123	1.9442	8.68342	1.55484	8.68342	1.64998	8.68342	4.11369	8.68342	9.82426	8.68342	10.2717	9.3313	5.5	5.02523	26.3249	5.02523	16.9248	5.02523	13.0193	8.7322	4.23909
	7.65301	0	8.9395	1.10512	8.9395	0.76677	8.68342	2.41812	8.69562	0.86685	8.69562	2.85644	8.69562	3.97747	8.69562	7.94092	8.69562	9.11919	9.3435	5.5	5.03743	25.617	5.03743	17.0783	5.03743	11.2952	8.74439	4.10043
	7.66498	0	8.95169	0.89052	8.95169	0.74437	8.69562	2.44768	8.70781	0.51024	8.70781	2.84828	8.70781	4.91732	8.70781	6.89066	8.70781	6.58235	9.3679	5.5	5.04962	24.2656	5.04962	16.6018	5.04962	10.7974	8.75659	2.4979
	7.67695	0	8.96389	0.62732	8.96389	0.46431	8.70781	2.5719	8.72001	1.22745	8.72001	3.04356	8.72001	5.07773	8.72001	3.63936	8.72001	5.98415	9.4045	5.5	5.06181	24.0009	5.06181	16.7939	5.06181	9.38453	8.76878	2.43924
	7.68892	0	8.97608	0.89596	8.97608	0.22961	8.72001	2.47599	8.7322	2.06072	8.7322	2.2725	8.7322	5.90381	8.7322	3.93034	8.7322	8.71266	9.4167	5.5	5.07401	23.0541	5.07401	17.489	5.07401	9.05153	8.78098	1.91164
	7.70089	0	8.98827	0.34747	8.98827	0.20558	8.7322	2.20482	8.74439	2.17301	8.74439	1.7359	8.74439	6.67332	8.74439	6.24974	8.74439	9.81639	9.4289	5.5	5.0862	22.9418	5.0862	19.5127	5.0862	10.5686	8.79317	3.48456
	7.71287	0	9.00047	-0.00885	9.00047	0.39764	8.74439	1.76781	8.75659	1.39704	8.75659	1.75952	8.75659	5.9696	8.75659	8.05358	8.75659	11.7731	9.4411	5.5	5.0984	22.6249	5.0984	19.2715	5.0984	11.6138	8.80536	4.63775
	7.72484	-1.56731e-97	9.01266	-0.40023	9.01266	0.54515	8.75659	1.75714	8.76878	1.01002	8.76878	2.37633	8.76878	7.28164	8.76878	9.84795	8.76878	9.24653	9.4533	5.5	5.11059	22.4767	5.11059	19.8196	5.11059	11.3132	8.81756	5.52385
	7.73681	-7.77357e-97	9.02486	-0.15541	9.02486	0.52816	8.76878	1.21774	8.78098	1.10904	8.78098	2.55704	8.78098	6.46413	8.78098	9.01763	8.78098	10.0696	9.4655	5.5	5.12278	21.5274	5.12278	21.1295	5.12278	10.5053	8.82975	5.36642
	7.74878	-1.83684e-96	9.03705	0.17756	9.03705	0.88294	8.78098	1.20135	8.79317	1.35074	8.79317	3.292	8.79317	6.97286	8.79317	8.66016	8.79317	11.4427	9.4777	5.5	5.13498	21.3886	5.13498	19.8446	5.13498	10.4186	8.84195	4.56147
	7.76075	-3.29977e-96	9.04924	0.76963	9.04924	0.55309	8.79317	0.99223	8.80536	1.87625	8.80536	3.60962	8.80536	6.45493	8.80536	6.49874	8.80536	13.7327	9.5509	5.5	5.14717	22.256	5.14717	17.9312	5.14717	10.3188	8.85414	3.96417
	7.77273	-5.13074e-96	9.06144	0.99832	9.06144	1.23631	8.80536	1.09867	8.81756	2.06138	8.81756	3.89191	8.81756	7.42006	8.81756	6.75562	8.81756	15.0537	9.5631	5.5	5.15937	23.064	5.15937	17.4508	5.15937	10.4375	8.86633	3.12919
	7.7847	-7.29433e-96	9.07363	0.89508	9.07363	1.36071	8.81756	1.60257	8.82975	2.26841	8.82975	4.19785	8.82975	6.36224	8.82975	5.04006	8.82975	12.4198	9.5753	5.5	5.17156	24.2902	5.17156	14.3191	5.17156	10.7234	8.87853	3.2526
	7.79667	-9.75514e-96	9.08583	0.97836	9.08583	1.57158	8.82975	1.45951	8.84195	1.71087	8.84195	4.32783	8.84195	6.00589	8.84195	3.61943	8.84195	10.1131	9.6485	5.5	5.18375	23.8556	5.18375	15.2504	5.18375	10.7769	8.89072	2.6921
	7.80864	-1.24778e-95	9.09802	0.68846	9.09802	1.58992	8.84195	1.70393	8.85414	2.09376	8.85414	4.16122	8.85414	5.65032	8.85414	5.04147	8.85414	7.46765	9.6607	5.5	5.19595	19.3447	5.19595	14.7769	5.19595	11.8246	8.90292	2.045
	7.82061	-1.54268e-95	9.11021	1.03717	9.11021	1.32572	8.85414	2.10179	8.86633	2.03631	8.86633	4.02991	8.86633	6.41058	8.86633	4.57751	8.86633	5.01868	9.6729	5.5	5.20814	16.1533	5.20814	16.2063	5.20814	11.1087	8.91511	1.64766
	7.83259	-1.85668e-95	9.12241	1.03333	9.12241	1.61728	8.86633	1.66452	8.87853	1.91117	8.87853	3.28815	8.87853	6.46619	8.87853	4.07184	8.87853	3.05037	9.6851	5.5	5.22034	16.1521	5.22034	18.2103	5.22034	11.2219	8.9273	2.1753
	7.84456	-2.18624e-95	9.1346	1.03479	9.1346	1.58504	8.87853	1.36662	8.89072	2.27085	8.89072	3.12624	8.89072	5.41489	8.89072	3.26494	8.89072	3.70194	9.8315	5.5	5.23253	19.5117	5.23253	17.762	5.23253	10.4466	8.9395	2.22802
	7.85653	-2.52782e-95	9.1468	1.14534	9.1468	1.53651	8.89072	1.36785	8.90292	2.08569	8.90292	2.40264	8.90292	4.49446	8.90292	1.74273	8.90292	5.08964	9.8437	5.5	5.24472	21.0288	5.24472	19.5402	5.24472	10.2045	8.95169	4.52514
	7.8685	-2.87787e-95	9.15899	1.19213	9.15899	1.67239	8.90292	1.7911	8.91511	2.31153	8.91511	2.52072	8.91511	3.89757	8.91511	2.21541	8.91511	7.1587	9.8559	5.5	5.25692	19.8507	5.25692	19.923	5.25692	9.34099	8.96389	3.57591
	7.88047	-3.23286e-95	9.17118	1.06114	9.17118	1.78595	8.91511	2.20024	8.9273	1.29669	8.9273	2.16807	8.9273	4.68799	8.9273	4.02334	8.9273	8.76453	9.8681	5.5	5.26911	18.2908	5.26911	21.8649	5.26911	9.58104	8.97608	3.48014
	7.89245	-3.58924e-95	9.18338	1.79826	9.18338	2.06747	8.9273	1.89337	8.9395	1.25545	8.9395	1.86705	8.9395	4.7411	8.9395	4.70455	8.9395	9.66168	9.8803	5.5	5.28131	16.8023	5.28131	20.1377	5.28131	10.7283	8.98827	2.71716
	7.90442	-3.94347e-95	9.19557	1.56324	9.19557	2.25365	8.9395	2.05558	8.95169	0.63631	8.95169	1.55138	8.95169	4.38505	8.95169	3.03072	8.95169	7.91603	10.1365	5.5	5.2935	17.9956	5.2935	20.8864	5.2935	11.8919	9.00047	1.6344
	7.91639	-4.29202e-95	9.20776	1.627	9.20776	2.18286	8.95169	2.04222	8.96389	0.52534	8.96389	1.96885	8.96389	4.4972	8.96389	1.52283	8.96389	8.21166	10.1487	5.5	5.30569	18.8167	5.30569	20.7508	5.30569	11.6971	9.01266	1.10326
	7.92836	-4.63134e-95	9.21996	1.43996	9.21996	1.81017	8.96389	1.92431	8.97608	0.33062	8.97608	3.00774	8.97608	5.24831	8.97608	0.98538	8.97608	7.70177	10.1609	11	5.31789	20.0092	5.31789	19.1434	5.31789	12.2272	9.02486	0.93007
	7.94033	-4.95789e-95	9.23215	0.97268	9.23215	1.96942	8.97608	0.90075	8.98827	-0.11584	8.98827	2.84262	8.98827	4.74112	8.98827	3.12507	8.98827	7.40881	10.1731	5.5	5.33008	21.6835	5.33008	18.9816	5.33008	11.8949	9.03705	2.38944
	7.95231	-5.26813e-95	9.24435	1.03445	9.24435	1.61423	8.98827	0.28243	9.00047	-0.37976	9.00047	2.45392	9.00047	5.63392	9.00047	4.65168	9.00047	6.68568	10.1853	5.5	5.34228	20.8292	5.34228	18.6738	5.34228	11.7339	9.04924	3.33695
	7.96428	-5.55852e-95	9.25654	0.82851	9.25654	1.79744	9.00047	0.52123	9.01266	-0.34504	9.01266	1.58866	9.01266	4.8913	9.01266	6.12442	9.01266	5.2633	10.1975	5.5	5.35447	19.3727	5.35447	18.472	5.35447	11.2404	9.06144	4.01488
	7.97625	-5.82551e-95	9.26873	1.13071	9.26873	1.50612	9.01266	0.95792	9.02486	-0.02334	9.02486	1.51701	9.02486	4.61956	9.02486	6.02329	9.02486	3.27723	10.2097	5.5	5.36666	17.9057	5.36666	19.0108	5.36666	10.2935	9.07363	3.78008
	7.98822	-6.06557e-95	9.28093	1.26998	9.28093	1.38745	9.02486	2.16232	9.03705	0.35108	9.03705	1.71498	9.03705	4.43844	9.03705	5.10615	9.03705	0.7677	10.2219	5.5	5.37886	14.886	5.37886	16.3775	5.37886	10.4146	9.08583	2.23261
	8.0002	-6.27516e-95	9.29312	1.5335	9.29312	1.17822	9.03705	1.89992	9.04924	0.99931	9.04924	1.9384	9.04924	3.57623	9.04924	3.15802	9.04924	-0.17546	10.3317	5.5	5.39105	14.531	5.39105	16.8371	5.39105	9.8778	9.09802	1.56448
	8.01217	-6.45074e-95	9.30532	1.59972	9.30532	1.01177	9.04924	1.19101	9.06144	1.08378	9.06144	1.0654	9.06144	2.09638	9.06144	2.33315	9.06144	0.17985	10.5635	5.5	5.40325	12.3638	5.40325	16.4933	5.40325	9.87255	9.11021	1.22747
	8.02414	-6.58875e-95	9.31751	1.29014	9.31751	1.18235	9.06144	0.15583	9.07363	0.8548	9.07363	0.01551	9.07363	1.69258	9.07363	1.55019	9.07363	1.77802	10.5879	5.5	5.41544	12.4877	5.41544	16.917	5.41544	11.3149	9.12241	1.91106
	8.03611	-6.68567e-95	9.3297	1.05897	9.3297	1.40627	9.07363	-0.52758	9.08583	0.66859	9.08583	0.29562	9.08583	1.87449	9.08583	2.17778	9.08583	2.94276	10.7831	5.5	5.42763	14.9288	5.42763	18.292	5.42763	11.3679	9.1346	3.62752
	8.04808	-6.73795e-95	9.3419	1.18081	9.3419	1.14902	9.08583	-0.23708	9.09802	0.25223	9.09802	0.5563	9.09802	2.60423	9.09802	3.57912	9.09802	3.99394	10.7953	5.5	5.43983	18.7813	5.43983	17.7998	5.43983	11.554	9.1468	3.99155
	8.06006	-6.74206e-95	9.35409	1.48615	9.35409	0.75974	9.09802	0.63819	9.11021	0.40988	9.11021	1.16811	9.11021	3.12723	9.11021	2.40269	9.11021	4.2529	10.8563	5.5	5.45202	21.1238	5.45202	18.2411	5.45202	11.6074	9.15899	2.85872
	8.07203	-6.69444e-95	9.36629	1.80462	9.36629	0.42304	9.11021	1.56985	9.12241	0.46117	9.12241	1.00084	9.12241	2.4754	9.12241	3.84486	9.12241	5.37365	10.8685	11	5.46422	19.4366	5.46422	18.5094	5.46422	11.6343	9.17118	1.8378
	8.084	-6.82857e-95	9.37848	1.81579	9.37848	0.25023	9.12241	2.25863	9.1346	0.3724	9.1346	0.35435	9.1346	2.12802	9.1346	5.61823	9.1346	6.37302	10.8807	11	5.47641	17.2615	5.47641	18.2647	5.47641	12.1627	9.18338	0.30616
	8.09597	-7.49575e-95	9.39067	1.6328	9.39067	0.27037	9.1346	2.64661	9.1468	0.69411	9.1468	0.57808	9.1468	2.30355	9.1468	4.51319	9.1468	6.3623	10.8929	16.5	5.4886	16.9961	5.4886	17.1711	5.4886	12.6146	9.19557	0.21716
	8.10794	-8.62061e-95	9.40287	1.44149	9.40287	0.57339	9.1468	2.76993	9.15899	0.7907	9.15899	0.32197	9.15899	2.36603	9.15899	3.66961	9.15899	6.93905	10.9051	16.5	5.5008	17.6159	5.5008	16.6691	5.5008	12.8452	9.20776	0.50712
	8.11992	-1.01211e-94	9.41506	1.30226	9.41506	0.83119	9.15899	1.93157	9.17118	0.97722	9.17118	0.60719	9.17118	3.19048	9.17118	1.56028	9.17118	7.02614	10.9173	22	5.51299	17.2662	5.51299	16.943	5.51299	11.9666	9.21996	0.29779
	8.13189	-1.1915e-94	9.42726	1.48052	9.42726	0.20436	9.17118	1.87417	9.18338	0.51209	9.18338	0.69398	9.18338	3.82433	9.18338	0.41427	9.18338	4.53135	10.9295	22	5.52519	14.7781	5.52519	18.5333	5.52519	11.5298	9.23215	0.71941
	8.14386	-1.39204e-94	9.43945	1.3429	9.43945	0.33686	9.18338	2.07099	9.19557	0.47996	9.19557	1.12608	9.19557	5.07081	9.19557	0.82311	9.19557	2.61135	10.9417	22	5.53738	13.4554	5.53738	17.8536	5.53738	13.0049	9.24435	-0.2499
	8.15583	-1.60551e-94	9.45164	0.64456	9.45164	0.69804	9.19557	2.07016	9.20776	0.67505	9.20776	2.46853	9.20776	5.29535	9.20776	0.27959	9.20776	1.67443	10.9539	27.5	5.54957	16.0806	5.54957	16.5859	5.54957	13.406	9.25654	-1.25697
	8.1678	-1.8237e-94	9.46384	0.6121	9.46384	1.16687	9.20776	2.4421	9.21996	0.14691	9.21996	1.98189	9.21996	5.46396	9.21996	1.18511	9.21996	0.90756	10.9661	33	5.56177	18.2998	5.56177	13.7988	5.56177	13.9502	9.26873	-1.0362
	8.17978	-2.03841e-94	9.47603	0.76978	9.47603	1.64076	9.21996	1.5648	9.23215	0.40372	9.23215	1.13347	9.23215	4.59454	9.23215	2.46291	9.23215	2.01658	10.9783	33	5.57396	19.9021	5.57396	12.2535	5.57396	14.2102	9.28093	-0.59458
	8.19175	-2.24142e-94	9.48823	1.7788	9.48823	1.11586	9.23215	2.04695	9.24435	-0.03654	9.24435	-0.03686	9.24435	3.10186	9.24435	1.99563	9.24435	1.97561	10.9905	38.5	5.58616	20.2988	5.58616	13.8255	5.58616	13.0428	9.29312	-0.33775
	8.20372	-2.42453e-94	9.50042	2.20419	9.50042	1.07947	9.24435	1.52697	9.25654	0.95096	9.25654	-0.58121	9.25654	1.63714	9.25654	1.50152	9.25654	3.31288	11.0027	38.5	5.59835	22.4155	5.59835	15.1139	5.59835	12.9098	9.30532	0.74376
	8.21569	-2.57952e-94	9.51261	2.06047	9.51261	1.07668	9.25654	1.28214	9.26873	1.65594	9.26873	0.42225	9.26873	1.5604	9.26873	1.5677	9.26873	3.81602	11.0149	44	5.61054	24.5878	5.61054	17.463	5.61054	11.753	9.31751	0.16114
	8.22766	-2.69819e-94	9.52481	1.50401	9.52481	0.58675	9.26873	1.23198	9.28093	2.39655	9.28093	1.1069	9.28093	1.50222	9.28093	2.29168	9.28093	2.25378	11.0271	49.5	5.62274	24.5236	5.62274	18.7672	5.62274	9.50058	9.3297	0.48382
	8.23964	-2.7653e-94	9.537	1.3861	9.537	0.56056	9.28093	1.60485	9.29312	2.44362	9.29312	1.62543	9.29312	0.57173	9.29312	4.03522	9.29312	2.60207	11.0393	55	5.63493	20.7063	5.63493	18.7105	5.63493	8.88851	9.3419	1.10677
	8.25161	-2.59942e-94	9.5492	1.22653	9.5492	0.5905	9.29312	2.35162	9.30532	1.26093	9.30532	0.80851	9.30532	0.99332	9.30532	2.40234	9.30532	1.31927	11.0515	60.5	5.64713	18.8666	5.64713	18.7246	5.64713	9.46453	9.35409	0.62197
	8.26358	-1.71856e-94	9.56139	1.06221	9.56139	0.08959	9.30532	2.58584	9.31751	0.6743	9.31751	-0.09972	9.31751	0.78118	9.31751	0.9354	9.31751	0.20561	11.0637	66	5.65932	16.7223	5.65932	17.0574	5.65932	11.068	9.36629	1.54398
	8.27555	1.29239e-94	9.57358	1.09203	9.57358	0.29351	9.31751	2.07192	9.3297	1.00701	9.3297	-0.33746	9.3297	1.25516	9.3297	-1.52363	9.3297	0.22767	11.0759	71.5	5.67151	16.9747	5.67151	14.4934	5.67151	11.572	9.37848	0.63529
	8.28752	1.08083e-93	9.58578	1.12852	9.58578	1.08864	9.3297	1.73894	9.3419	0.83636	9.3419	0.23285	9.3419	1.58521	9.3419	-0.86797	9.3419	1.21234	11.0881	77	5.68371	17.5953	5.68371	15.5585	5.68371	11.8938	9.39067	1.04345
	8.2995	4.03488e-93	9.59797	1.02218	9.59797	1.20194	9.3419	1.42286	9.35409	0.83788	9.35409	-0.47468	9.35409	0.22405	9.35409	-1.53653	9.35409	0.76202	11.1003	88	5.6959	17.2974	5.6959	15.7323	5.6959	11.7901	9.40287	1.20379
	8.31147	1.31604e-92	9.61017	1.24852	9.61017	0.98782	9.35409	1.85433	9.36629	0.36448	9.36629	-0.26128	9.36629	-1.1226	9.36629	-0.71502	9.36629	-0.66212	11.1125	88	5.70809	18.8427	5.70809	17.7238	5.70809	10.8967	9.41506	1.40164
	8.32344	4.12788e-92	9.62236	0.73076	9.62236	0.72691	9.36629	1.74595	9.37848	0.51376	9.37848	-0.0565	9.37848	-1.73886	9.37848	-1.76751	9.37848	-1.47382	11.1247	93.5	5.72029	18.8153	5.72029	20.3541	5.72029	11.0404	9.42726	1.31248
	8.33541	1.27709e-91	9.63455	0.12061	9.63455	-0.02005	9.37848	2.05229	9.39067	1.09851	9.39067	0.10008	9.39067	-1.51745	9.39067	-0.27765	9.39067	-3.53372	11.1369	99	5.73248	20.0428	5.73248	19.5367	5.73248	10.8366	9.43945	1.8418
	8.34739	3.92673e-91	9.64675	0.01008	9.64675	-0.39855	9.39067	1.9375	9.40287	1.35381	9.40287	1.13592	9.40287	0.18097	9.40287	1.49099	9.40287	-0.29506	11.1491	99	5.74468	19.853	5.74468	20.007	5.74468	9.62608	9.45164	1.69924
	8.35936	1.2027e-90	9.65894	0.00585	9.65894	-0.54626	9.40287	1.68689	9.41506	0.92549	9.41506	1.08757	9.41506	1.8765	9.41506	1.49135	9.41506	0.05284	11.1613	104.5	5.75687	19	5.75687	16.7647	5.75687	9.80776	9.46384	1.42328
	8.37133	3.6719e-90	9.67114	0.18778	9.67114	-0.48832	9.41506	1.87573	9.42726	0.94102	9.42726	0.7454	9.42726	2.21347	9.42726	1.78697	9.42726	3.33673	11.1735	104.5	5.76906	17.2922	5.76906	17.2264	5.76906	10.3316	9.47603	1.31475
	8.3833	1.11769e-89	9.68333	0.00422	9.68333	0.16654	9.42726	2.4723	9.43945	2.02787	9.43945	-0.03071	9.43945	2.75926	9.43945	0.90583	9.43945	5.84317	11.1857	110	5.78126	18.8461	5.78126	17.646	5.78126	11.1202	9.48823	0.50904
	8.39527	3.39214e-89	9.69552	0.06289	9.69552	0.93793	9.43945	1.82918	9.45164	1.69884	9.45164	-0.57278	9.45164	3.52835	9.45164	0.58156	9.45164	3.41701	11.1979	110	5.79345	19.1746	5.79345	18.052	5.79345	11.3545	9.50042	0.35175
	8.40725	1.02649e-88	9.70772	-0.05672	9.70772	0.6991	9.45164	1.95954	9.46384	1.2957	9.46384	0.1198	9.46384	3.1506	9.46384	0.30786	9.46384	2.37069	11.2101	115.5	5.80565	20.7702	5.80565	18.1608	5.80565	12.1463	9.51261	0.71048
	8.41922	3.09718e-88	9.71991	0.05061	9.71991	0.48528	9.46384	1.30747	9.47603	1.05929	9.47603	1.00837	9.47603	3.66111	9.47603	2.84017	9.47603	1.49444	11.2223	115.5	5.81784	19.6906	5.81784	16.7045	5.81784	11.8678	9.52481	0.65318
	8.43119	9.31784e-88	9.73211	-0.24791	9.73211	0.08928	9.47603	2.53535	9.48823	1.25231	9.48823	1.33377	9.48823	3.145	9.48823	3.72618	9.48823	0.26064	11.2345	115.5	5.83003	19.8719	5.83003	14.6825	5.83003	11.3293	9.537	0.66369
	8.44316	2.79521e-87	9.7443	-0.05019	9.7443	0.26295	9.48823	3.12957	9.50042	1.33748	9.50042	1.41223	9.50042	1.96398	9.50042	5.10417	9.50042	2.63657	11.2467	115.5	5.84223	16.963	5.84223	12.8708	5.84223	11.1624	9.5492	0.98709
	8.45513	8.3616e-87	9.75649	-0.10458	9.75649	-0.22096	9.50042	3.95641	9.51261	1.30236	9.51261	1.15166	9.51261	1.87535	9.51261	3.304	9.51261	2.21402	11.2589	121	5.85442	18.4438	5.85442	11.1863	5.85442	10.3925	9.56139	1.60596
	8.46711	2.4946e-86	9.76869	0.05737	9.76869	0.11887	9.51261	2.92063	9.52481	1.13865	9.52481	0.9328	9.52481	0.91623	9.52481	3.05983	9.52481	1.20349	11.2711	121	5.86662	19.9926	5.86662	12.8571	5.86662	9.93673	9.57358	1.54573
	8.47908	7.4246e-86	9.78088	0.05461	9.78088	0.49119	9.52481	1.77366	9.537	0.55477	9.537	1.26257	9.537	1.68403	9.537	1.62619	9.537	1.29766	11.2833	121	5.87881	20.884	5.87881	14.3419	5.87881	9.39555	9.58578	0.8539
	8.49105	2.20582e-85	9.79308	-0.37232	9.79308	1.12672	9.537	1.13932	9.5492	0.55331	9.5492	1.03058	9.5492	2.02931	9.5492	1.12997	9.5492	0.88803	11.2955	121	5.891	19.1717	5.891	14.4221	5.891	9.93747	9.59797	1.10086
	8.50302	6.55004e-85	9.80527	-0.02089	9.80527	1.24772	9.5492	0.59558	9.56139	0.11545	9.56139	1.59811	9.56139	2.04422	9.56139	0.93542	9.56139	3.92297	11.3077	115.5	5.9032	19.2226	5.9032	15.3715	5.9032	10.5164	9.61017	1.03519
	8.51499	1.94911e-84	9.81746	-0.49881	9.81746	0.9217	9.56139	1.3473	9.57358	0.10128	9.57358	1.14697	9.57358	2.94812	9.57358	2.10726	9.57358	4.93824	11.3199	110	5.91539	19.2974	5.91539	15.3698	5.91539	10.913	9.62236	1.20853
	8.52697	5.84317e-84	9.82966	-0.67867	9.82966	0.51066	9.57358	2.01973	9.58578	0.59461	9.58578	0.76383	9.58578	3.25265	9.58578	4.22925	9.58578	5.29068	11.3321	110	5.92759	20.7756	5.92759	17.1543	5.92759	10.7781	9.63455	1.00525
	8.53894	1.78297e-83	9.84185	-0.35896	9.84185	0.34301	9.58578	1.57832	9.59797	0.6442	9.59797	0.65068	9.59797	3.79468	9.59797	3.70594	9.59797	7.13065	11.3443	104.5	5.93978	21.2151	5.93978	17.3489	5.93978	10.4996	9.64675	0.41817
	8.55091	5.64063e-83	9.85405	-0.33606	9.85405	0.35037	9.59797	1.33567	9.61017	1.30772	9.61017	0.50242	9.61017	4.00268	9.61017	2.95425	9.61017	7.36773	11.3565	99	5.95197	18.4424	5.95197	15.2105	5.95197	9.97388	9.65894	1.13674
	8.56288	1.90379e-82	9.86624	0.22038	9.86624	0.19904	9.61017	0.65872	9.62236	1.5484	9.62236	0.66054	9.62236	4.81731	9.62236	2.10469	9.62236	8.64295	11.3687	99	5.96417	17.8703	5.96417	15.5727	5.96417	10.5769	9.67114	1.67695
	8.57485	7.09074e-82	9.87843	0.0718	9.87843	0.5648	9.62236	1.04878	9.63455	1.28899	9.63455	1.36351	9.63455	3.58669	9.63455	2.9623	9.63455	6.88309	11.3809	93.5	5.97636	15.0335	5.97636	15.9016	5.97636	11.3127	9.68333	1.60525
	8.58683	2.98076e-81	9.89063	0.16934	9.89063	0.85373	9.63455	1.37057	9.64675	0.70225	9.64675	1.39138	9.64675	1.7263	9.64675	1.43615	9.64675	6.12653	11.3931	88	5.98856	13.7567	5.98856	17.8803	5.98856	11.2431	9.69552	1.64095
	8.5988	1.40691e-80	9.90282	0.61143	9.90282	1.35667	9.64675	1.95753	9.65894	0.30488	9.65894	1.58177	9.65894	1.16418	9.65894	0.26852	9.65894	4.32694	11.4053	82.5	6.00075	13.766	6.00075	16.2588	6.00075	11.6218	9.70772	2.11543
	8.61077	7.24148e-80	9.91502	0.59121	9.91502	1.54055	9.65894	1.91604	9.67114	0.71837	9.67114	1.83564	9.67114	2.22972	9.67114	-0.4843	9.67114	5.40826	11.4175	82.5	6.01294	12.9714	6.01294	14.7772	6.01294	10.8908	9.71991	2.08106
	8.62274	3.92745e-79	9.92721	0.08819	9.92721	0.81069	9.67114	1.3495	9.68333	1.09017	9.68333	2.13326	9.68333	3.16446	9.68333	1.28317	9.68333	4.2339	11.4297	77	6.02514	13.654	6.02514	15.966	6.02514	10.6208	9.73211	2.62689
	8.63472	2.18636e-78	9.9394	-0.09161	9.9394	0.8469	9.68333	0.58913	9.69552	1.50943	9.69552	2.89048	9.69552	3.85527	9.69552	3.96189	9.69552	4.74659	11.4419	71.5	6.03733	13.3071	6.03733	17.3184	6.03733	9.83725	9.7443	3.61458
	8.64669	1.22928e-77	9.9516	-0.50936	9.9516	-0.08033	9.69552	-0.07448	9.70772	1.62418	9.70772	2.99941	9.70772	2.26053	9.70772	5.42386	9.70772	6.02047	11.4541	66	6.04953	13.9189	6.04953	16.9578	6.04953	9.02347	9.75649	3.78311
	8.65866	6.91895e-77	9.96379	-0.22834	9.96379	0.1563	9.70772	-0.60648	9.71991	1.23897	9.71991	1.95851	9.71991	0.55797	9.71991	4.34177	9.71991	4.30954	11.4663	55	6.06172	14.2077	6.06172	17.3319	6.06172	8.5741	9.76869	4.18519
	8.67063	3.88053e-76	9.97599	-0.26195	9.97599	0.06508	9.71991	-0.28894	9.73211	0.87399	9.73211	1.28952	9.73211	0.39769	9.73211	5.38735	9.73211	3.50686	11.4785	55	6.07391	16.3235	6.07391	17.2823	6.07391	7.5988	9.78088	3.27133
	8.6826	2.16366e-75	9.98818	-0.20076	9.98818	0.54699	9.73211	-0.09123	9.7443	0.77879	9.7443	0.80185	9.7443	1.86663	9.7443	4.96395	9.7443	2.6396	11.4907	49.5	6.08611	16.6482	6.08611	14.9845	6.08611	6.9423	9.79308	3.21286
	8.69458	1.19792e-74	10.0004	0.24408	10.0004	0.66583	9.7443	-0.01477	9.75649	0.37417	9.75649	0.51834	9.75649	3.64743	9.75649	4.88539	9.75649	3.50898	11.5029	44	6.0983	15.7598	6.0983	16.0521	6.0983	7.64535	9.80527	4.99733
	8.70655	6.58194e-74	10.0126	0.2989	10.0126	0.95205	9.75649	0.37264	9.76869	0.29538	9.76869	1.98459	9.76869	4.50721	9.76869	4.5196	9.76869	5.74555	11.5151	44	6.1105	14.3698	6.1105	14.4581	6.1105	9.0191	9.81746	5.7336
	8.71852	3.5879e-73	10.0248	0.39354	10.0248	0.87368	9.76869	0.52845	9.78088	0.82545	9.78088	2.03593	9.78088	5.13777	9.78088	4.09751	9.78088	5.51174	11.5273	38.5	6.12269	11.5938	6.12269	13.4836	6.12269	9.92888	9.82966	6.00486
	8.73049	1.9401e-72	10.037	0.55197	10.037	0.90475	9.78088	0.5831	9.79308	0.82035	9.79308	2.34646	9.79308	4.97151	9.79308	3.65237	9.79308	7.18972	11.5395	27.5	6.13488	10.1674	6.13488	11.8543	6.13488	10.8353	9.84185	4.53115
	8.74246	1.04057e-71	10.0491	0.33926	10.0491	0.33526	9.79308	0.97181	9.80527	0.97965	9.80527	1.79099	9.80527	4.94017	9.80527	4.56283	9.80527	7.67463	11.5517	22	6.14708	10.8129	6.14708	9.91943	6.14708	9.48012	9.85405	2.32841
	8.75444	5.53562e-71	10.0613	0.42051	10.0613	0.1688	9.80527	1.37949	9.81746	0.83992	9.81746	1.42603	9.81746	5.23539	9.81746	5.79483	9.81746	8.27303	11.5639	16.5	6.15927	11.497	6.15927	9.31937	6.15927	8.1896	9.86624	1.15297
	8.76641	2.92081e-70	10.0735	0.74978	10.0735	0.05187	9.81746	1.8505	9.82966	1.20044	9.82966	2.2091	9.82966	4.46987	9.82966	7.81821	9.82966	9.00301	11.5761	16.5	6.17147	13.0246	6.17147	9.2598	6.17147	7.64768	9.87843	-0.23881
	8.77838	1.52853e-69	10.0857	0.93869	10.0857	0.34485	9.82966	1.22489	9.84185	1.30878	9.84185	2.20622	9.84185	3.84393	9.84185	9.34358	9.84185	9.38091	11.5883	11	6.18366	13.1345	6.18366	12.1504	6.18366	7.37338	9.89063	-0.72697
	8.79035	7.93379e-69	10.0979	0.99026	10.0979	0.57152	9.84185	0.75285	9.85405	0.97544	9.85405	2.49876	9.85405	3.92811	9.85405	8.23162	9.85405	8.9128	11.6005	11	6.19585	13.8779	6.19585	13.9618	6.19585	7.84174	9.90282	-0.25096
	8.80232	4.08432e-68	10.1101	1.18698	10.1101	0.63018	9.85405	0.8951	9.86624	1.24332	9.86624	2.42683	9.86624	4.18385	9.86624	8.83661	9.86624	8.52386	11.6127	5.5	6.20805	16.45	6.20805	14.9872	6.20805	8.30414	9.91502	-0.63919
	8.8143	2.0854e-67	10.1223	1.05507	10.1223	1.10487	9.86624	1.54298	9.87843	1.11091	9.87843	2.16538	9.87843	5.70395	9.87843	8.41098	9.87843	6.38226	11.6249	5.5	6.22024	14.4927	6.22024	13.4182	6.22024	8.3953	9.92721	-0.81188
	8.82627	1.05607e-66	10.1345	0.39436	10.1345	2.15842	9.87843	2.18863	9.89063	0.95755	9.89063	2.12949	9.89063	5.91551	9.89063	7.1429	9.89063	4.55173	11.7469	5.5	6.23244	13.8253	6.23244	11.7071	6.23244	8.64061	9.9394	-1.24361
	8.83824	5.30429e-66	10.1467	0.44163	10.1467	2.12835	9.89063	1.95759	9.90282	1.25487	9.90282	2.71668	9.90282	5.98074	9.90282	6.65095	9.90282	2.81575	11.7591	11	6.24463	14.6799	6.24463	12.1988	6.24463	7.49427	9.9516	-1.32867
	8.85021	2.64237e-65	10.1589	0.40547	10.1589	2.49411	9.90282	1.41816	9.91502	0.59711	9.91502	2.16954	9.91502	5.2622	9.91502	3.77424	9.91502	1.73802	11.7713	11	6.25682	13.5252	6.25682	13.483	6.25682	7.01781	9.96379	-1.21826
	8.86218	1.30554e-64	10.1711	0.60411	10.1711	2.10215	9.91502	0.47478	9.92721	0.19825	9.92721	2.90569	9.92721	3.79868	9.92721	0.61787	9.92721	1.34914	11.7835	16.5	6.26902	13.0558	6.26902	12.8644	6.26902	6.52186	9.97599	0.10508
	8.87416	6.39763e-64	10.1833	1.01566	10.1833	1.98862	9.92721	-0.34449	9.9394	-0.20142	9.9394	2.58483	9.9394	2.70478	9.9394	-0.12832	9.9394	1.2094	11.7957	22	6.28121	10.5706	6.28121	13.1944	6.28121	7.76908	9.98818	0.84242
	8.88613	3.10942e-63	10.1955	0.49833	10.1955	2.00281	9.9394	-0.70539	9.9516	-0.88745	9.9516	1.3781	9.9516	0.52649	9.9516	-0.14222	9.9516	-0.41467	11.8079	33	6.29341	10.4506	6.29341	10.9218	6.29341	9.41285	10.0004	0.77128
	8.8981	1.4989e-62	10.2077	0.92414	10.2077	1.46295	9.9516	-0.99151	9.96379	-0.40049	9.96379	0.29793	9.96379	-0.01846	9.96379	1.39344	9.96379	-0.97985	11.8201	44	6.3056	12.9977	6.3056	12.2781	6.3056	9.04665	10.0126	0.89879
	8.91007	7.1663e-62	10.2199	0.64348	10.2199	1.36577	9.96379	-0.95955	9.97599	-0.1914	9.97599	-0.63692	9.97599	-0.92116	9.97599	2.22072	9.97599	-1.94868	11.8323	55	6.31779	13.4943	6.31779	10.7495	6.31779	8.39568	10.0248	0.13417
	8.92204	3.39821e-61	10.2321	0.77336	10.2321	0.8608	9.97599	-0.51117	9.98818	0.17908	9.98818	0.4991	9.98818	0.35671	9.98818	3.82435	9.98818	0.43217	11.8445	66	6.32999	13.9895	6.32999	11.9831	6.32999	7.36705	10.037	1.34671
	8.93402	1.59822e-60	10.2442	0.89643	10.2442	0.20014	9.98818	0.10944	10.0004	0.45946	10.0004	1.51024	10.0004	0.91123	10.0004	3.50461	10.0004	3.38582	11.8567	82.5	6.34218	13.5918	6.34218	14.0575	6.34218	6.048	10.0491	1.50252
	8.94599	7.45511e-60	10.2564	0.59446	10.2564	0.44075	10.0004	0.75934	10.0126	0.05197	10.0126	1.12919	10.0126	0.66457	10.0126	2.04197	10.0126	4.21127	11.8689	93.5	6.35438	11.8884	6.35438	13.6773	6.35438	6.56782	10.0613	3.00948
	8.95796	3.44908e-59	10.2686	0.38707	10.2686	0.47005	10.0126	0.76857	10.0248	-0.19775	10.0248	0.52151	10.0248	0.20597	10.0248	0.55611	10.0248	2.60833	11.8811	115.5	6.36657	11.769	6.36657	13.6515	6.36657	6.87937	10.0735	3.47012
	8.96993	1.58265e-58	10.2808	0.75989	10.2808	0.90934	10.0248	0.96704	10.037	-0.18575	10.037	-0.70514	10.037	0.28708	10.037	1.81901	10.037	1.75539	11.8933	132	6.37876	12.1484	6.37876	11.2558	6.37876	7.6499	10.0857	2.63759
	8.98191	7.20273e-58	10.293	0.8064	10.293	1.56302	10.037	0.53645	10.0491	0.05008	10.0491	-1.00097	10.0491	0.99143	10.0491	1.47161	10.0491	2.14218	11.9055	159.5	6.39096	12.4498	6.39096	10.8938	6.39096	7.29899	10.0979	1.7531
	8.99388	3.25118e-57	10.3052	1.27906	10.3052	1.62512	10.0491	0.87371	10.0613	0.29939	10.0613	-0.08047	10.0613	2.52842	10.0613	-0.17938	10.0613	2.42433	11.9177	187	6.40315	13.3306	6.40315	10.9901	6.40315	6.95765	10.1101	1.1103
	9.00585	1.45551e-56	10.3174	1.15866	10.3174	1.81173	10.0613	0.6043	10.0735	0.72436	10.0735	1.17165	10.0735	2.93851	10.0735	-0.99736	10.0735	4.23057	11.9299	220	6.41535	12.1108	6.41535	11.8387	6.41535	5.87325	10.1223	1.7983
	9.01782	6.46283e-56	10.3296	1.18468	10.3296	2.05697	10.0735	0.51416	10.0857	0.62373	10.0857	1.50733	10.0857	2.95024	10.0857	-1.72814	10.0857	3.09332	11.9421	253	6.42754	10.6358	6.42754	11.5238	6.42754	5.78588	10.1345	1.80707
	9.02979	2.84617e-55	10.3418	1.70789	10.3418	1.66409	10.0857	0.5588	10.0979	0.01002	10.0979	1.43444	10.0979	2.58725	10.0979	-0.47309	10.0979	3.43959	11.9543	291.5	6.43973	9.64854	6.43973	10.9269	6.43973	6.42047	10.1467	0.72508
	9.04177	1.24317e-54	10.354	1.95501	10.354	1.65734	10.0979	0.74502	10.1101	0.18702	10.1101	0.66999	10.1101	0.84292	10.1101	-0.01788	10.1101	4.28132	11.9665	335.5	6.45193	9.13154	6.45193	8.52424	6.45193	6.28555	10.1589	0.20084
	9.05374	5.38558e-54	10.3662	2.10111	10.3662	0.99654	10.1101	0.37082	10.1223	-0.33274	10.1223	0.53311	10.1223	0.22249	10.1223	1.02256	10.1223	2.06995	11.9787	379.5	6.46412	8.60314	6.46412	8.72398	6.46412	5.56472	10.1711	-0.13668
	9.06571	2.31401e-53	10.3784	1.76851	10.3784	0.79505	10.1223	0.44491	10.1345	-0.58907	10.1345	0.35	10.1345	-0.94202	10.1345	1.07725	10.1345	2.83605	11.9909	429	6.47632	10.0472	6.47632	10.4104	6.47632	5.59167	10.1833	-0.37202
	9.07768	9.86119e-53	10.3906	1.16294	10.3906	0.00676	10.1345	0.59771	10.1467	-0.72427	10.1467	0.09758	10.1467	-1.06181	10.1467	0.4458	10.1467	0.18517	12.0031	484	6.48851	10.3816	6.48851	11.8843	6.48851	6.28429	10.1955	-0.71746
	9.08965	4.16798e-52	10.4028	0.57347	10.4028	-0.62336	10.1467	0.27419	10.1589	0.01311	10.1589	0.37524	10.1589	0.1318	10.1589	0.02292	10.1589	1.04052	12.0153	539	6.5007	13.9329	6.5007	14.1578	6.5007	6.70825	10.2077	0.04424
	9.10163	1.74724e-51	10.415	0.60324	10.415	-0.92188	10.1589	1.09568	10.1711	0.96907	10.1711	0.49617	10.1711	0.44783	10.1711	-1.39128	10.1711	2.14762	12.0275	599.5	6.5129	14.822	6.5129	13.3455	6.5129	6.43462	10.2199	1.14189
	9.1136	7.26459e-51	10.4272	0.52806	10.4272	-0.14438	10.1711	1.21194	10.1833	1.78939	10.1833	0.35713	10.1833	1.42073	10.1833	-1.76745	10.1833	3.46957	12.0397	660	6.52509	13.8961	6.52509	12.6	6.52509	7.03541	10.2321	2.23154
	9.12557	2.99572e-50	10.4394	0.78738	10.4394	0.0746	10.1833	1.71484	10.1955	1.69492	10.1955	0.07642	10.1955	1.31318	10.1955	-1.29442	10.1955	3.15161	12.0519	720.5	6.53728	13.6264	6.53728	11.7371	6.53728	7.25307	10.2442	2.413
	9.13754	1.22525e-49	10.4515	1.15325	10.4515	0.72261	10.1955	1.55617	10.2077	1.79854	10.2077	-0.1103	10.2077	0.74226	10.2077	-0.06433	10.2077	1.63262	12.0641	781	6.54948	13.0184	6.54948	12.6388	6.54948	7.74229	10.2564	1.75696
	9.14951	4.97023e-49	10.4637	1.31787	10.4637	0.42935	10.2077	1.51548	10.2199	1.48481	10.2199	-0.68184	10.2199	-0.41607	10.2199	0.01393	10.2199	1.66541	12.0763	847	6.56167	14.6304	6.56167	12.9209	6.56167	6.89268	10.2686	2.15334
	9.16149	1.99968e-48	10.4759	1.32289	10.4759	0.43451	10.2199	1.02416	10.2321	1.20859	10.2321	-0.38839	10.2321	-1.14562	10.2321	0.24249	10.2321	1.1658	12.0885	907.5	6.57387	13.998	6.57387	11.9429	6.57387	6.84832	10.2808	2.58916
	9.17346	7.97953e-48	10.4881	0.68746	10.4881	0.52935	10.2321	1.7813	10.2442	0.95354	10.2442	-0.40763	10.2442	-1.29067	10.2442	-0.21379	10.2442	-2.01451	12.1007	962.5	6.58606	14.7138	6.58606	13.2902	6.58606	7.63191	10.293	1.78911
	9.18543	3.15809e-47	10.5003	0.65733	10.5003	0.2555	10.2442	1.9861	10.2564	0.72083	10.2564	0.06785	10.2564	-0.50255	10.2564	-0.61355	10.2564	-2.62549	12.1129	1012	6.59825	15.8232	6.59825	11.8992	6.59825	7.97091	10.3052	0.81676
	9.1974	1.23966e-46	10.5125	0.40928	10.5125	0.74091	10.2564	2.31023	10.2686	1.16407	10.2686	-0.06809	10.2686	0.51879	10.2686	-0.17855	10.2686	-2.10421	12.1251	1050.5	6.61045	16.8069	6.61045	12.7279	6.61045	8.69431	10.3174	1.10898
	9.20937	4.82631e-46	10.5247	0.5738	10.5247	0.99623	10.2686	1.86081	10.2808	1.65408	10.2808	-0.12582	10.2808	0.03896	10.2808	-1.03678	10.2808	1.22285	12.1373	1089	6.62264	19.1347	6.62264	12.902	6.62264	9.24423	10.3296	2.64201
	9.22135	1.86362e-45	10.5369	0.82048	10.5369	1.07189	10.2808	0.87006	10.293	1.34906	10.293	-0.60156	10.293	-0.00111	10.293	-0.85568	10.293	2.11892	12.1495	1111	6.63484	19.2364	6.63484	13.3062	6.63484	8.44166	10.3418	3.87082
	9.23332	7.13725e-45	10.5491	0.14504	10.5491	0.55887	10.293	0.68681	10.3052	0.62277	10.3052	-0.39102	10.3052	-0.49449	10.3052	-0.80698	10.3052	2.25808	12.1617	1122	6.64703	17.219	6.64703	14.4663	6.64703	8.05806	10.354	3.58559
	9.24529	2.71104e-44	10.5613	0.01018	10.5613	0.50166	10.3052	0.20957	10.3174	0.81034	10.3174	-0.3828	10.3174	-0.74734	10.3174	-0.95725	10.3174	-0.27745	12.1739	1127.5	6.65922	15.4125	6.65922	14.9304	6.65922	7.36601	10.3662	2.55312
	9.25726	1.02134e-43	10.5735	0.1159	10.5735	0.97559	10.3174	0.64556	10.3296	1.81052	10.3296	-0.20365	10.3296	0.07701	10.3296	-0.3419	10.3296	-0.71742	12.1861	1122	6.67142	15.7659	6.67142	16.0268	6.67142	7.29714	10.3784	1.87499
	9.26923	3.81628e-43	10.5857	0.06277	10.5857	1.52711	10.3296	1.02351	10.3418	2.58937	10.3418	-0.1884	10.3418	-1.01528	10.3418	0.92023	10.3418	-2.29728	12.1983	1111	6.68361	16.5252	6.68361	14.4839	6.68361	7.53196	10.3906	1.62896
	9.28121	1.4143e-42	10.5979	0.25226	10.5979	2.11589	10.3418	2.06952	10.354	2.91208	10.354	-0.58604	10.354	-1.96683	10.354	1.93523	10.354	-3.26678	12.2105	1089	6.69581	15.5097	6.69581	15.5698	6.69581	7.77269	10.4028	1.36331
	9.29318	5.19842e-42	10.6101	0.41635	10.6101	2.84615	10.354	2.30608	10.3662	2.48491	10.3662	0.05253	10.3662	-1.45725	10.3662	1.08491	10.3662	-3.61196	12.2227	1067	6.708	13.3242	6.708	14.0029	6.708	8.41857	10.415	0.56198
	9.30515	1.89511e-41	10.6223	0.01816	10.6223	2.73267	10.3662	2.25837	10.3784	1.67774	10.3784	0.07342	10.3784	0.13273	10.3784	-0.82388	10.3784	-3.81874	12.2349	1039.5	6.72019	12.1332	6.72019	12.1474	6.72019	8.67979	10.4272	0.12568
	9.31712	6.85217e-41	10.6345	-0.21213	10.6345	2.30256	10.3784	2.3626	10.3906	2.02064	10.3906	-0.10257	10.3906	1.00671	10.3906	-1.04777	10.3906	-0.04864	12.2471	1006.5	6.73239	12.424	6.73239	11.6797	6.73239	9.47475	10.4394	-0.5615
	9.3291	2.45727e-40	10.6466	-0.75248	10.6466	2.16148	10.3906	2.29269	10.4028	2.36116	10.4028	0.0392	10.4028	0.87502	10.4028	-1.47585	10.4028	1.95671	12.2593	968	6.74458	14.0968	6.74458	11.0551	6.74458	9.46193	10.4515	-1.14803
	9.34107	8.73998e-40	10.6588	-1.21357	10.6588	1.76429	10.4028	2.30439	10.415	1.96175	10.415	0.4515	10.415	-0.36862	10.415	-0.23765	10.415	0.97201	12.2715	924	6.75678	13.6238	6.75678	12.0337	6.75678	9.95542	10.4637	-1.88445
	9.35304	3.08318e-39	10.671	-0.64619	10.671	1.97646	10.415	1.53251	10.4272	0.80535	10.4272	0.52954	10.4272	-1.24749	10.4272	-1.2872	10.4272	-0.03765	12.2837	885.5	6.76897	13.9989	6.76897	14.1359	6.76897	10.4177	10.4759	-1.96317
	9.36501	1.07875e-38	10.6832	-0.67713	10.6832	2.18317	10.4272	1.02138	10.4394	0.14877	10.4394	0.31304	10.4394	-1.64053	10.4394	-1.15343	10.4394	-2.35579	12.2959	841.5	6.78116	12.6258	6.78116	14.0182	6.78116	10.1187	10.4881	-0.36131
	9.37698	3.74344e-38	10.6954	-0.28639	10.6954	2.81188	10.4394	1.41515	10.4515	0.91984	10.4515	-0.31399	10.4515	-0.82286	10.4515	-1.84736	10.4515	-2.38464	12.3081	803	6.79336	12.9919	6.79336	12.474	6.79336	9.45691	10.5003	1.94587
	9.38896	1.28841e-37	10.7076	0.04419	10.7076	3.09958	10.4515	1.567	10.4637	1.10701	10.4637	-0.33118	10.4637	-0.46107	10.4637	-0.68874	10.4637	-0.92334	12.3203	770	6.80555	12.8115	6.80555	11.3155	6.80555	10.0186	10.5125	3.07193
	9.40093	4.39813e-37	10.7198	-0.11496	10.7198	3.53276	10.4637	2.24701	10.4759	0.79825	10.4759	-0.12393	10.4759	0.50292	10.4759	-0.02237	10.4759	1.28543	12.3325	737	6.81775	10.2884	6.81775	9.97102	6.81775	10.8163	10.5247	2.9035
	9.4129	1.48907e-36	10.732	-0.03526	10.732	3.30758	10.4759	1.99523	10.4881	0.16676	10.4881	0.02733	10.4881	2.001	10.4881	0.23549	10.4881	4.47708	12.3447	704	6.82994	9.80505	6.82994	8.76077	6.82994	12.291	10.5369	2.0927
	9.42487	5.00025e-36	10.7442	-0.07071	10.7442	3.17097	10.4881	1.21151	10.5003	0.17861	10.5003	1.00145	10.5003	1.93441	10.5003	0.55455	10.5003	6.11261	12.3569	682	6.84213	10.5029	6.84213	10.4077	6.84213	12.5209	10.5491	1.2234
	9.43684	1.66533e-35	10.7564	-0.08682	10.7564	2.74759	10.5003	0.69442	10.5125	0.46657	10.5125	1.33723	10.5125	2.8754	10.5125	1.21131	10.5125	5.10059	12.3691	654.5	6.85433	10.7351	6.85433	11.1982	6.85433	11.3685	10.5613	0.80916
	9.44882	5.50099e-35	10.7686	0.07936	10.7686	2.61162	10.5125	-0.14816	10.5247	1.16977	10.5247	0.8215	10.5247	1.84212	10.5247	-0.43651	10.5247	4.38877	12.3813	638	6.86652	9.62252	6.86652	11.6598	6.86652	10.4506	10.5735	0.63346
	9.46079	1.80224e-34	10.7808	0.23798	10.7808	2.53761	10.5247	0.2617	10.5369	1.26736	10.5369	0.99298	10.5369	1.78504	10.5369	-0.37537	10.5369	3.44072	12.3935	616	6.87872	6.96487	6.87872	12.1255	6.87872	10.0026	10.5857	1.00797
	9.47276	5.85621e-34	10.793	-0.05121	10.793	2.77628	10.5369	0.92525	10.5491	1.58606	10.5491	0.95205	10.5491	0.92999	10.5491	0.00298	10.5491	3.99614	12.4057	599.5	6.89091	8.74949	6.89091	11.9605	6.89091	11.1463	10.5979	1.59281
	9.48473	1.88735e-33	10.8052	-0.16426	10.8052	3.55326	10.5491	0.79304	10.5613	2.01889	10.5613	1.65001	10.5613	0.98575	10.5613	0.96516	10.5613	4.37524	12.4179	588.5	6.9031	8.10632	6.9031	11.9439	6.9031	11.9014	10.6101	1.57331
	9.4967	6.03278e-33	10.8174	-0.47334	10.8174	4.44949	10.5613	1.04399	10.5735	2.77999	10.5735	2.3644	10.5735	1.03652	10.5735	3.29468	10.5735	4.99741	12.4301	577.5	6.9153	11.4636	6.9153	11.9845	6.9153	12.0528	10.6223	2.06804
	9.50868	1.91256e-32	10.8296	-0.52441	10.8296	4.72806	10.5735	2.01449	10.5857	3.08173	10.5857	2.0475	10.5857	1.22803	10.5857	3.99068	10.5857	5.8231	12.4423	566.5	6.92749	11.2844	6.92749	10.6731	6.92749	11.9525	10.6345	1.53546
	9.52065	6.01375e-32	10.8418	-0.42114	10.8418	4.9225	10.5857	1.28603	10.5979	2.85784	10.5979	2.32109	10.5979	1.98798	10.5979	4.00734	10.5979	6.96243	12.4545	561	6.93969	9.96261	6.93969	11.34	6.93969	12.7867	10.6466	1.5494
	9.53262	1.87545e-31	10.8539	-0.5991	10.8539	4.62252	10.5979	1.47206	10.6101	2.96019	10.6101	1.22104	10.6101	2.41138	10.6101	4.44117	10.6101	8.00478	12.4667	561	6.95188	10.1986	6.95188	11.5335	6.95188	12.7119	10.6588	2.2948
	9.54459	5.80094e-31	10.8661	-0.39855	10.8661	4.5632	10.6101	1.01886	10.6223	3.39149	10.6223	0.50401	10.6223	2.25624	10.6223	3.48025	10.6223	9.31481	12.4789	561	6.96407	10.0388	6.96407	14.4966	6.96407	12.4128	10.671	1.38737
	9.55656	1.7796e-30	10.8783	-0.86302	10.8783	4.07167	10.6223	1.19602	10.6345	3.02159	10.6345	0.81616	10.6345	2.0711	10.6345	2.31601	10.6345	8.56364	12.4911	566.5	6.97627	10.9673	6.97627	16.3674	6.97627	11.3138	10.6832	0.45334
	9.56854	5.41474e-30	10.8905	-0.7512	10.8905	3.67803	10.6345	1.00005	10.6466	2.57274	10.6466	0.85372	10.6466	2.4825	10.6466	1.88034	10.6466	8.27461	12.5033	566.5	6.98846	10.2529	6.98846	15.8684	6.98846	10.1009	10.6954	-0.46436
	9.58051	1.63405e-29	10.9027	-1.00568	10.9027	3.18245	10.6466	0.20057	10.6588	1.91289	10.6588	1.3631	10.6588	3.32796	10.6588	2.1274	10.6588	6.31683	12.5155	577.5	7.00066	12.1895	7.00066	14.273	7.00066	9.41784	10.7076	-0.81986
	9.59248	4.89083e-29	10.9149	-1.3442	10.9149	3.00885	10.6588	-0.08764	10.671	1.95313	10.671	1.29134	10.671	4.92919	10.671	2.06315	10.671	5.50237	12.5277	583	7.01285	12.8337	7.01285	11.9933	7.01285	8.64358	10.7198	-0.83587
	9.60445	1.45189e-28	10.9271	-0.87123	10.9271	3.2605	10.671	0.57784	10.6832	2.03716	10.6832	1.70604	10.6832	4.60548	10.6832	1.96789	10.6832	4.27042	12.5399	594	7.02504	14.2241	7.02504	12.2486	7.02504	8.2375	10.732	-0.82008
	9.61642	4.27478e-28	10.9393	-0.29201	10.9393	3.77717	10.6832	0.76854	10.6954	1.47775	10.6954	1.27681	10.6954	3.56151	10.6954	2.95416	10.6954	5.28051	12.5521	605	7.03724	13.3425	7.03724	11.9748	7.03724	7.7442	10.7442	-0.41729
	9.6284	1.24832e-27	10.9515	0.12308	10.9515	3.01105	10.6954	1.44981	10.7076	1.1156	10.7076	1.17709	10.7076	3.37168	10.7076	3.63171	10.7076	3.82826	12.5643	616	7.04943	12.3604	7.04943	11.6826	7.04943	6.8557	10.7564	-1.16242
	9.64037	3.61552e-27	10.9637	0.14644	10.9637	3.31618	10.7076	1.67747	10.7198	0.45986	10.7198	0.6532	10.7198	2.49751	10.7198	3.03285	10.7198	0.62166	12.5765	632.5	7.06163	11.4797	7.06163	10.1186	7.06163	6.76274	10.7686	-0.91441
	9.65234	1.0386e-26	10.9759	0.18437	10.9759	3.2672	10.7198	0.90851	10.732	0.65525	10.732	0.56044	10.732	4.25396	10.732	3.93973	10.732	2.24679	12.5887	654.5	7.07382	11.7939	7.07382	9.22919	7.07382	7.37403	10.7808	-1.55835
	9.66431	2.95906e-26	10.9881	0.09574	10.9881	3.35395	10.732	0.76787	10.7442	0.86881	10.7442	1.55907	10.7442	4.85924	10.7442	3.8292	10.7442	2.68241	12.6009	676.5	7.08601	12.8532	7.08601	9.86443	7.08601	6.34486	10.793	-0.76823
	9.67629	8.36167e-26	11.0003	0.65824	11.0003	3.55533	10.7442	-0.00805	10.7564	2.10978	10.7564	2.10485	10.7564	4.31858	10.7564	4.21908	10.7564	4.56888	12.6131	698.5	7.09821	11.684	7.09821	10.9497	7.09821	7.39138	10.8052	-0.40468
	9.68826	2.34349e-25	11.0125	0.52367	11.0125	2.30284	10.7564	-0.4354	10.7686	2.18284	10.7686	2.14851	10.7686	3.0387	10.7686	3.9809	10.7686	5.0977	12.6253	726	7.1104	13.595	7.1104	12.7779	7.1104	6.12936	10.8174	-0.4675
	9.70023	6.51426e-25	11.0247	0.26866	11.0247	1.96422	10.7686	-0.29353	10.7808	1.63928	10.7808	2.16145	10.7808	0.7705	10.7808	3.11799	10.7808	3.24995	12.6375	748	7.1226	12.2124	7.1226	13.2457	7.1226	6.5722	10.8296	0.13631
	9.7122	1.79597e-24	11.0369	0.32181	11.0369	2.12507	10.7808	0.1007	10.793	0.71308	10.793	1.3721	10.793	-0.13906	10.793	4.68594	10.793	0.90104	12.6497	775.5	7.13479	13.6277	7.13479	11.5839	7.13479	6.37513	10.8418	-0.92626
	9.72417	4.91092e-24	11.0491	0.13628	11.0491	2.74459	10.793	0.04697	10.8052	0.01417	10.8052	1.68313	10.8052	1.18233	10.8052	3.72871	10.8052	-0.70471	12.6619	803	7.14698	12.4546	7.14698	11.6016	7.14698	5.17458	10.8539	-0.14353
	9.73615	1.33186e-23	11.0612	-0.00947	11.0612	2.91257	10.8052	-0.27933	10.8174	0.13001	10.8174	2.02698	10.8174	1.4196	10.8174	3.48783	10.8174	-1.75477	12.6741	825	7.15918	11.5332	7.15918	12.6705	7.15918	5.53206	10.8661	0.67108
	9.74812	3.5825e-23	11.0734	0.52064	11.0734	2.7832	10.8174	-0.77746	10.8296	-0.27668	10.8296	1.44542	10.8296	1.71282	10.8296	1.31189	10.8296	-0.14117	12.6863	852.5	7.17137	11.8669	7.17137	13.6298	7.17137	4.96163	10.8783	1.03724
	9.76009	9.55753e-23	11.0856	0.79115	11.0856	1.88254	10.8296	-0.98727	10.8418	-0.28718	10.8418	1.77637	10.8418	2.55035	10.8418	1.06866	10.8418	1.30362	12.6985	885.5	7.18357	10.6215	7.18357	15.962	7.18357	4.76081	10.8905	0.7676
	9.77206	2.52893e-22	11.0978	1.76927	11.0978	1.50619	10.8418	-0.76765	10.8539	-0.78295	10.8539	0.39021	10.8539	2.18875	10.8539	1.44144	10.8539	1.20612	12.7107	913	7.19576	10.8835	7.19576	15.3264	7.19576	4.55215	10.9027	-0.61834
	9.78403	6.6368e-22	11.11	2.99026	11.11	1.98457	10.8539	-1.24975	10.8661	-1.11544	10.8661	-0.94236	10.8661	2.27728	10.8661	0.54619	10.8661	2.11067	12.7229	946	7.20795	11.0412	7.20795	14.3691	7.20795	2.93607	10.9149	-1.29541
	9.79601	1.72748e-21	11.1222	3.73272	11.1222	2.33649	10.8661	-1.10567	10.8783	-0.48247	10.8783	-0.93345	10.8783	1.53083	10.8783	-1.38114	10.8783	0.19851	12.7351	973.5	7.22015	10.237	7.22015	12.354	7.22015	3.53357	10.9271	0.04956
	9.80798	4.45962e-21	11.1344	4.66485	11.1344	2.60338	10.8783	-1.39866	10.8905	0.07756	10.8905	-0.36818	10.8905	1.64231	10.8905	-2.24125	10.8905	-1.40686	12.7473	1001	7.23234	8.34679	7.23234	10.618	7.23234	3.59652	10.9393	3.03501
	9.81995	1.14186e-20	11.1466	5.33874	11.1466	1.78187	10.8905	-1.64889	10.9027	0.39891	10.9027	0.30579	10.9027	0.33695	10.9027	-1.31673	10.9027	-1.66691	12.7595	1028.5	7.24454	6.89788	7.24454	8.62508	7.24454	4.05722	10.9515	4.87363
	9.83192	2.89976e-20	11.1588	5.74544	11.1588	1.03886	10.9027	-1.62973	10.9149	0.52456	10.9149	0.54357	10.9149	-0.39801	10.9149	-1.58147	10.9149	-1.65615	12.7717	1056	7.25673	5.60048	7.25673	8.74093	7.25673	4.05441	10.9637	6.98966
	9.84389	7.30368e-20	11.171	6.85629	11.171	1.14692	10.9149	-2.42584	10.9271	-0.00323	10.9271	0.48584	10.9271	-1.231	10.9271	-1.10998	10.9271	-0.27027	12.7839	1089	7.26892	5.76946	7.26892	8.58217	7.26892	4.154	10.9759	7.40267
	9.85587	1.82454e-19	11.1832	7.53171	11.1832	1.05697	10.9271	-1.63171	10.9393	0.34788	10.9393	0.51712	10.9393	-1.98927	10.9393	0.1517	10.9393	-0.8585	12.7961	1111	7.28112	8.77711	7.28112	9.84233	7.28112	5.02906	10.9881	7.38689
	9.86784	4.5206e-19	11.1954	8.57942	11.1954	1.16617	10.9393	-1.66977	10.9515	0.32735	10.9515	0.0359	10.9515	-2.48628	10.9515	0.16761	10.9515	-4.12533	12.8083	1138.5	7.29331	12.0428	7.29331	12.3529	7.29331	4.27976	11.0003	8.02037
	9.87981	1.11089e-18	11.2076	9.94705	11.2076	0.92203	10.9515	-1.40936	10.9637	0.52778	10.9637	0.56197	10.9637	-2.34098	10.9637	0.38735	10.9637	-4.78814	12.8205	1160.5	7.30551	13.5114	7.30551	12.5018	7.30551	3.76666	11.0125	8.61233
	9.89178	2.70754e-18	11.2198	10.8555	11.2198	0.11026	10.9637	-1.13238	10.9759	0.17162	10.9759	0.49318	10.9759	-3.19641	10.9759	-1.07761	10.9759	-5.24264	12.8327	1188	7.3177	16.2156	7.3177	12.199	7.3177	3.17707	11.0247	10.108
	9.90375	6.54504e-18	11.232	12.1493	11.232	0.63751	10.9759	-1.29399	10.9881	-0.67754	10.9881	-0.15263	10.9881	-4.39253	10.9881	-2.45832	10.9881	-5.79096	12.8449	1210	7.32989	16.4229	7.32989	10.6616	7.32989	4.00117	11.0369	11.2014
	9.91573	1.56921e-17	11.2442	14.0388	11.2442	0.53718	10.9881	-1.20877	11.0003	-0.70237	11.0003	-0.25429	11.0003	-3.08291	11.0003	-1.38343	11.0003	-6.19774	12.8571	1232	7.34209	17.9729	7.34209	11.7437	7.34209	4.70853	11.0491	13.4399
	9.9277	3.73148e-17	11.2563	16.7886	11.2563	0.92459	11.0003	-1.05182	11.0125	-0.80934	11.0125	-1.10425	11.0125	-1.97825	11.0125	-0.82493	11.0125	-7.29615	12.8693	1248.5	7.35428	18.1191	7.35428	12.1673	7.35428	6.2066	11.0612	16.1588
	9.93967	8.80061e-17	11.2685	20.2309	11.2685	0.70468	11.0125	-1.1305	11.0247	-1.18554	11.0247	-1.26474	11.0247	-1.19044	11.0247	-0.93243	11.0247	-5.87949	12.8815	1254	7.36648	18.8061	7.36648	13.129	7.36648	6.42513	11.0734	18.3033
	9.95164	2.05862e-16	11.2807	23.7718	11.2807	0.25051	11.0247	-0.63487	11.0369	-0.86949	11.0369	-1.92963	11.0369	0.82454	11.0369	-2.4342	11.0369	-4.15104	12.8937	1265	7.37867	21.2723	7.37867	13.6969	7.37867	6.04132	11.0856	20.8989
	9.96362	4.77606e-16	11.2929	27.3981	11.2929	-0.65503	11.0369	-0.71883	11.0491	-0.915	11.0491	-2.41646	11.0491	1.17888	11.0491	-5.21206	11.0491	-3.69841	12.9059	1270.5	7.39086	20.5771	7.39086	12.998	7.39086	4.74735	11.0978	23.4749
	9.97559	1.099e-15	11.3051	30.9256	11.3051	-0.41344	11.0491	-0.14606	11.0612	-1.26249	11.0612	-2.0399	11.0612	0.3354	11.0612	-5.92155	11.0612	-3.3105	12.9181	1276	7.40306	20.2808	7.40306	12.3151	7.40306	3.21247	11.11	26.1578
	9.98756	2.50815e-15	11.3173	34.8698	11.3173	0.69579	11.0612	-0.06153	11.0734	-1.53495	11.0734	-1.00873	11.0734	0.20258	11.0734	-4.79993	11.0734	-3.18577	12.9303	1281.5	7.41525	19.3804	7.41525	10.467	7.41525	4.13002	11.1222	29.897
	9.99953	5.67731e-15	11.3295	39.4069	11.3295	1.67937	11.0734	0.17786	11.0856	-1.90148	11.0856	-0.25971	11.0856	-1.87326	11.0856	-3.97427	11.0856	-1.94476	12.9425	1281.5	7.42744	16.3365	7.42744	11.1461	7.42744	5.80723	11.1344	33.3268
	10.0115	1.27457e-14	11.3417	44.7428	11.3417	2.26953	11.0856	0.26202	11.0978	-1.85262	11.0978	-0.62598	11.0978	-3.02647	11.0978	-2.80462	11.0978	-0.71807	12.9547	1265	7.43964	14.8837	7.43964	12.3286	7.43964	6.94151	11.1466	37.3481
	10.0235	2.83802e-14	11.3539	52.2529	11.3539	1.83897	11.0978	-0.15041	11.11	-1.31644	11.11	-1.04942	11.11	-2.38316	11.11	-4.05558	11.11	-2.31235	12.9669	1254	7.45183	13.1933	7.45183	11.1755	7.45183	7.69963	11.1588	42.6965
	10.0355	6.26756e-14	11.3661	60.5624	11.3661	0.83503	11.11	-0.25263	11.1222	-1.02626	11.1222	-1.80669	11.1222	-1.20039	11.1222	-5.77912	11.1222	-2.47009	12.9791	1243	7.46403	11.984	7.46403	10.0157	7.46403	6.83059	11.171	48.1675
	10.0474	1.37282e-13	11.3783	70.2111	11.3783	-0.3322	11.1222	0.11794	11.1344	-1.09804	11.1344	-0.70627	11.1344	0.04309	11.1344	-6.32888	11.1344	-1.53185	12.9913	1232	7.47622	12.3284	7.47622	9.8133	7.47622	5.47132	11.1832	53.8525
	10.0594	2.98236e-13	11.3905	80.7867	11.3905	-1.16225	11.1344	0.6252	11.1466	-0.58344	11.1466	0.27788	11.1466	0.47862	11.1466	-4.13669	11.1466	0.24762	13.0035	1215.5	7.48841	13.9255	7.48841	10.2532	7.48841	4.9601	11.1954	60.1265
	10.0714	6.42596e-13	11.4027	92.8312	11.4027	-1.43557	11.1466	1.44572	11.1588	0.10285	11.1588	0.34753	11.1588	0.26744	11.1588	-2.86676	11.1588	1.00049	13.0157	1199	7.50061	14.4471	7.50061	9.24943	7.50061	5.30815	11.2076	66.7148
	10.0833	1.37324e-12	11.4149	106.439	11.4149	-1.61225	11.1588	1.85738	11.171	1.40428	11.171	0.87251	11.171	0.44096	11.171	-2.48269	11.171	1.78431	13.0279	1171.5	7.5128	14.0203	7.5128	7.55969	7.5128	5.82466	11.2198	75.3999
	10.0953	2.91064e-12	11.4271	124.272	11.4271	-1.84771	11.171	1.85634	11.1832	1.67535	11.1832	0.14635	11.1832	0.71556	11.1832	-1.68875	11.1832	0.196	13.0401	1149.5	7.525	13.3255	7.525	5.85844	7.525	6.2634	11.232	83.6962
	10.1073	6.11872e-12	11.4393	143.119	11.4393	-2.48114	11.1832	1.60609	11.1954	1.20974	11.1954	-0.85598	11.1954	-0.15598	11.1954	0.14967	11.1954	1.62281	13.0523	1122	7.53719	11.9235	7.53719	7.27591	7.53719	6.98416	11.2442	91.9445
	10.1192	1.27575e-11	11.4515	166.887	11.4515	-2.88391	11.1954	0.95333	11.2076	0.76676	11.2076	-0.04375	11.2076	-0.49247	11.2076	2.51743	11.2076	3.7499	13.0645	1094.5	7.54938	10.6945	7.54938	8.31365	7.54938	7.15855	11.2563	101.431
	10.1312	2.63815e-11	11.4636	192.649	11.4636	-3.01391	11.2076	1.13183	11.2198	0.70165	11.2198	0.07715	11.2198	-1.82664	11.2198	3.93785	11.2198	5.71818	13.0767	1067	7.56158	9.80593	7.56158	9.76112	7.56158	7.37925	11.2685	109.809
	10.1432	5.41086e-11	11.4758	224.404	11.4758	-3.07948	11.2198	1.66703	11.232	0.93486	11.232	0.73409	11.232	-0.56154	11.232	3.3256	11.232	8.65185	13.0889	1045	7.57377	8.79842	7.57377	10.911	7.57377	6.84158	11.2807	121.762
	10.1552	1.10069e-10	11.488	261.368	11.488	-2.53685	11.232	2.64867	11.2442	1.29873	11.2442	1.07795	11.2442	-0.74491	11.2442	4.67202	11.2442	10.9008	13.1011	1017.5	7.58597	9.9605	7.58597	11.9516	7.58597	6.40953	11.2929	134.965
	10.1671	2.22073e-10	11.5002	305.252	11.5002	-3.33738	11.2442	2.55625	11.2563	1.99024	11.2563	1.45047	11.2563	0.58629	11.2563	6.18397	11.2563	13.826	13.1133	990	7.59816	11.5435	7.59816	13.9212	7.59816	7.23781	11.3051	149.767
	10.1791	4.44382e-10	11.5124	354.101	11.5124	-2.61267	11.2563	3.22728	11.2685	1.95399	11.2685	1.82321	11.2685	2.04147	11.2685	7.45815	11.2685	16.0695	13.1255	962.5	7.61035	13.593	7.61035	12.3897	7.61035	8.23233	11.3173	163.656
	10.1911	8.8196e-10	11.5246	414.057	11.5246	-2.33931	11.2685	3.93438	11.2807	2.90292	11.2807	2.97872	11.2807	3.82259	11.2807	9.06135	11.2807	16.5282	13.1377	940.5	7.62255	14.9316	7.62255	11.1773	7.62255	9.19905	11.3295	179.554
	10.2031	1.73609e-09	11.5368	478.197	11.5368	-2.03465	11.2807	3.4518	11.2929	2.4924	11.2929	2.96093	11.2929	5.98326	11.2929	10.4866	11.2929	18.5657	13.1499	918.5	7.63474	16.0118	7.63474	8.8911	7.63474	9.38729	11.3417	193.575
	10.215	3.38945e-09	11.549	556.675	11.549	-1.85505	11.2929	3.12576	11.3051	1.71413	11.3051	3.70473	11.3051	7.17816	11.3051	12.808	11.3051	22.5601	13.1621	896.5	7.64694	16.5642	7.64694	6.99699	7.64694	9.28819	11.3539	210.629
	10.227	6.56321e-09	11.5612	639.77	11.5612	-2.68819	11.3051	3.02575	11.3173	2.32081	11.3173	3.30937	11.3173	8.2634	11.3173	14.2307	11.3173	25.8864	13.1743	874.5	7.65913	13.5713	7.65913	7.33591	7.65913	8.45535	11.3661	227.269
	10.239	1.26048e-08	11.5734	731.877	11.5734	-2.24607	11.3173	2.36972	11.3295	2.37342	11.3295	3.14709	11.3295	9.7742	11.3295	16.072	11.3295	30.1475	13.1865	863.5	7.67132	11.9107	7.67132	7.50818	7.67132	7.98913	11.3783	244.087
	10.2509	2.40096e-08	11.5856	833.313	11.5856	-1.19844	11.3295	2.77496	11.3417	2.78495	11.3417	2.92827	11.3417	10.281	11.3417	17.7849	11.3417	31.7891	13.1987	841.5	7.68352	10.4947	7.68352	8.17002	7.68352	7.54714	11.3905	262.134
	10.2629	4.53594e-08	11.5978	937.179	11.5978	-0.53341	11.3417	2.50506	11.3539	2.89731	11.3539	3.29579	11.3539	11.461	11.3539	19.2985	11.3539	36.4717	13.2109	825	7.69571	9.37849	7.69571	6.83514	7.69571	7.35046	11.4027	278.058
	10.2749	8.49925e-08	11.61	1044.37	11.61	-0.25454	11.3539	2.48693	11.3661	2.31765	11.3661	3.60242	11.3661	11.8641	11.3661	20.3556	11.3661	40.9515	13.2231	808.5	7.70791	10.636	7.70791	6.6985	7.70791	6.55072	11.4149	293.468
	10.2869	1.57952e-07	11.6222	1153.55	11.6222	-0.06684	11.3661	2.87199	11.3783	2.16096	11.3783	4.11434	11.3783	12.4068	11.3783	24.517	11.3783	40.8826	13.2353	797.5	7.7201	10.1221	7.7201	6.78577	7.7201	6.15336	11.4271	307.436
	10.2988	2.9114e-07	11.6344	1256.96	11.6344	0.39679	11.3783	2.81246	11.3905	1.78588	11.3905	3.90977	11.3905	12.9667	11.3905	28.8586	11.3905	45.0859	13.2475	786.5	7.73229	9.26131	7.73229	7.08254	7.73229	5.19759	11.4393	321.914
	10.3108	5.32242e-07	11.6466	1359.01	11.6466	2.40895	11.3905	2.50695	11.4027	1.73869	11.4027	3.28648	11.4027	13.3375	11.4027	32.0886	11.4027	47.8066	13.2597	781	7.74449	8.645	7.74449	5.12461	7.74449	3.87763	11.4515	336.245
	10.3228	9.65047e-07	11.6587	1451.15	11.6587	3.78516	11.4027	2.3457	11.4149	2.66195	11.4149	2.7866	11.4149	13.0229	11.4149	33.4913	11.4149	49.9347	13.2719	770	7.75668	9.5142	7.75668	5.70468	7.75668	3.31819	11.4636	347.184
	10.3347	1.73548e-06	11.6709	1530.17	11.6709	5.35238	11.4149	2.30774	11.4271	4.09046	11.4271	2.59659	11.4271	13.1558	11.4271	34.4923	11.4271	54.1833	13.2841	764.5	7.76888	8.16915	7.76888	4.64927	7.76888	3.03013	11.4758	355.902
	10.3467	3.09543e-06	11.6831	1598.91	11.6831	6.9347	11.4271	1.91226	11.4393	4.16999	11.4393	2.6728	11.4393	13.3881	11.4393	34.0222	11.4393	54.5774	13.2963	759	7.78107	7.04802	7.78107	6.42101	7.78107	2.36066	11.488	362.273
	10.3587	5.47589e-06	11.6953	1644.57	11.6953	8.4656	11.4393	1.21716	11.4515	3.59995	11.4515	3.15387	11.4515	12.5011	11.4515	34.4169	11.4515	57.9551	13.3085	759	7.79326	6.70726	7.79326	8.49583	7.79326	0.64485	11.5002	365.797
	10.3707	9.60771e-06	11.7075	1672.39	11.7075	11.2328	11.4515	1.43482	11.4636	2.4424	11.4636	3.43037	11.4636	11.5896	11.4636	33.7668	11.4636	57.0577	13.3207	759	7.80546	5.49469	7.80546	7.60536	7.80546	1.32032	11.5124	367.172
	10.3826	1.67192e-05	11.7197	1680.28	11.7197	14.6949	11.4636	1.04488	11.4758	2.3474	11.4758	3.75067	11.4758	11.0694	11.4758	34.2945	11.4758	56.6978	13.3329	759	7.81765	3.75325	7.81765	6.52924	7.81765	1.59843	11.5246	367.54
	10.3946	2.88566e-05	11.7319	1667.81	11.7319	18.5851	11.4758	1.86817	11.488	1.89714	11.488	4.99962	11.488	11.2784	11.488	36.6539	11.488	54.6917	13.3451	764.5	7.82985	3.13345	7.82985	4.23672	7.82985	2.9232	11.5368	364.622
	10.4066	4.93975e-05	11.7441	1635.84	11.7441	22.6713	11.488	1.69485	11.5002	1.91391	11.5002	5.2707	11.5002	10.8574	11.5002	37.5139	11.5002	55.5104	13.3573	775.5	7.84204	2.04972	7.84204	4.30038	7.84204	3.17393	11.549	359.636
	10.4185	8.38679e-05	11.7563	1587.37	11.7563	27.5676	11.5002	2.05045	11.5124	1.82169	11.5124	4.69137	11.5124	10.1575	11.5124	37.8116	11.5124	53.2926	13.3695	781	7.85423	3.86131	7.85423	4.55291	7.85423	2.82828	11.5612	351.359
	10.4305	0.000141227	11.7685	1523.71	11.7685	31.814	11.5124	2.31567	11.5246	1.9448	11.5246	3.22194	11.5246	9.44835	11.5246	35.0052	11.5246	51.8501	13.3817	792	7.86643	3.3895	7.86643	5.57847	7.86643	2.22323	11.5734	342.224
	10.4425	0.00023587	11.7807	1444.82	11.7807	38.5087	11.5246	1.6052	11.5368	1.21592	11.5368	1.30806	11.5368	7.91689	11.5368	32.6254	11.5368	50.8712	13.3939	808.5	7.87862	5.42799	7.87862	3.93235	7.87862	1.86211	11.5856	331.909
	10.4545	0.000390713	11.7929	1359.24	11.7929	45.0924	11.5368	1.06863	11.549	1.90274	11.549	1.2065	11.549	7.53211	11.549	32.7004	11.549	50.6534	13.4061	830.5	7.89082	5.96634	7.89082	2.41206	7.89082	1.84419	11.5978	320.811
	10.4664	0.000641911	11.8051	1262.4	11.8051	52.7794	11.549	0.56365	11.5612	1.37755	11.5612	0.91259	11.5612	5.40092	11.5612	30.1769	11.5612	52.1454	13.4183	847	7.90301	5.62744	7.90301	2.39806	7.90301	2.276	11.61	308.658
	10.4784	0.00105	11.8173	1163.61	11.8173	60.2187	11.5612	-0.10023	11.5734	0.99005	11.5734	0.37414	11.5734	4.06005	11.5734	27.5267	11.5734	51.6546	13.4305	874.5	7.9152	5.65335	7.9152	2.54033	7.9152	3.25007	11.6222	294.395
	10.4904	0.00169	11.8295	1063.62	11.8295	68.074	11.5734	-0.36621	11.5856	0.44013	11.5856	-0.50332	11.5856	3.69618	11.5856	26.0379	11.5856	53.9305	13.4427	896.5	7.9274	4.87818	7.9274	3.69297	7.9274	3.40547	11.6344	281.515
	10.5024	0.00271	11.8417	964.963	11.8417	75.4599	11.5856	-0.72335	11.5978	-0.33239	11.5978	-1.65729	11.5978	3.35453	11.5978	25.7836	11.5978	53.1686	13.4549	924	7.93959	3.51119	7.93959	4.00952	7.93959	2.46439	11.6466	265.895
	10.5143	0.00431	11.8539	868.214	11.8539	84.4124	11.5978	-1.99956	11.61	-0.30671	11.61	-2.28377	11.61	3.64388	11.61	26.3241	11.61	52.5023	13.4671	951.5	7.95179	3.26602	7.95179	2.99487	7.95179	1.53503	11.6587	253.34
	10.5263	0.00679	11.866	780.417	11.866	93.5596	11.61	-2.48322	11.6222	-0.33047	11.6222	-1.54448	11.6222	2.63532	11.6222	26.5349	11.6222	51.5213	13.4793	979	7.96398	6.17844	7.96398	1.52023	7.96398	2.54421	11.6709	238.945
	10.5383	0.01062	11.8782	693.015	11.8782	103.264	11.6222	-2.29297	11.6344	-0.49443	11.6344	-1.30565	11.6344	2.83266	11.6344	27.0266	11.6344	49.2377	13.4915	1017.5	7.97617	8.41155	7.97617	0.52845	7.97617	2.97102	11.6831	223.186
	10.5503	0.01648	11.8904	616.613	11.8904	113.618	11.6344	-1.53771	11.6466	-0.52198	11.6466	-0.81663	11.6466	1.49651	11.6466	25.4148	11.6466	45.8546	13.5037	1050.5	7.98837	8.48196	7.98837	0.53594	7.98837	2.40281	11.6953	209.295
	10.5622	0.02535	11.9026	545.722	11.9026	124.336	11.6466	-1.26815	11.6587	-0.42494	11.6587	-0.09348	11.6587	0.63851	11.6587	24.0842	11.6587	44.942	13.5159	1083.5	8.00056	7.77923	8.00056	2.22667	8.00056	1.87166	11.7075	194.983
	10.5742	0.03868	11.9148	481.034	11.9148	137.218	11.6587	-1.36306	11.6709	-1.41884	11.6709	0.98343	11.6709	1.42385	11.6709	22.9151	11.6709	44.3463	13.5281	1116.5	8.01276	4.76528	8.01276	4.47523	8.01276	0.80216	11.7197	182.287
	10.5862	0.05853	11.927	424.433	11.927	151.68	11.6709	-2.31227	11.6831	-1.45821	11.6831	2.84698	11.6831	1.79552	11.6831	21.0725	11.6831	46.1512	13.5403	1149.5	8.02495	5.9601	8.02495	3.30722	8.02495	1.15773	11.7319	169.043
	10.5981	0.08785	11.9392	372.339	11.9392	168.899	11.6831	-3.8471	11.6953	-1.2832	11.6953	3.31995	11.6953	0.73533	11.6953	21.1837	11.6953	44.0018	13.5525	1177	8.03714	8.4457	8.03714	4.29451	8.03714	1.37672	11.7441	155.927
	10.6101	0.13078	11.9514	326.653	11.9514	187.776	11.6953	-5.18199	11.7075	-1.61112	11.7075	3.26209	11.7075	0.14245	11.7075	21.8369	11.7075	40.3485	13.5647	1210	8.04934	10.5905	8.04934	5.16848	8.04934	1.44532	11.7563	143.92
	10.6221	0.19309	11.9636	287.337	11.9636	210.169	11.7075	-6.15109	11.7197	-1.61362	11.7197	2.90109	11.7197	0.17151	11.7197	22.8093	11.7197	37.1864	13.5769	1243	8.06153	10.655	8.06153	5.48908	8.06153	1.73003	11.7685	133.344
	10.6341	0.28276	11.9758	251.371	11.9758	238.903	11.7197	-6.21086	11.7319	-1.95271	11.7319	3.79165	11.7319	3.11075	11.7319	22.9738	11.7319	39.6894	13.5891	1270.5	8.07373	8.52598	8.07373	6.84643	8.07373	1.16976	11.7807	123.316
	10.646	0.41069	11.988	220.725	11.988	273.845	11.7319	-5.6438	11.7441	-2.65355	11.7441	5.60192	11.7441	7.21977	11.7441	22.5822	11.7441	41.092	13.6013	1298	8.08592	4.92753	8.08592	5.47318	8.08592	1.08173	11.7929	114.026
	10.658	0.5916	12.0002	193.487	12.0002	313.226	11.7441	-5.45311	11.7563	-2.88628	11.7563	7.20729	11.7563	10.7336	11.7563	26.9734	11.7563	44.3034	13.6135	1314.5	8.09811	0.88137	8.09811	4.89823	8.09811	1.14506	11.8051	104.506
	10.67	0.84525	12.0124	169.476	12.0124	360.58	11.7563	-4.46296	11.7685	-3.98699	11.7685	8.95987	11.7685	13.0323	11.7685	32.9362	11.7685	43.208	13.6257	1325.5	8.11031	-0.52183	8.11031	4.07746	8.11031	2.31143	11.8173	96.6159
	10.6819	1.19775	12.0246	148.689	12.0246	413.981	11.7685	-4.76344	11.7807	-3.881	11.7807	10.3014	11.7807	16.4497	11.7807	40.0326	11.7807	46.5476	13.6379	1331	8.1225	-2.11953	8.1225	2.90515	8.1225	3.74651	11.8295	87.9786
	10.6939	1.68338	12.0368	130.103	12.0368	478.855	11.7807	-4.23169	11.7929	-3.77175	11.7929	12.1546	11.7929	20.8535	11.7929	46.1395	11.7929	50.8249	13.6501	1331	8.1347	0.71148	8.1347	2.66696	8.1347	4.41786	11.8417	80.8036
	10.7059	2.34655	12.049	114.452	12.049	550.951	11.7929	-3.61498	11.8051	-3.1237	11.8051	14.8869	11.8051	26.8239	11.8051	53.4084	11.8051	58.0376	13.6623	1325.5	8.14689	3.47934	8.14689	0.25302	8.14689	3.707	11.8539	74.0647
	10.7179	3.2442	12.0611	100.604	12.0611	629.927	11.8051	-2.96984	11.8173	-3.12793	11.8173	18.4686	11.8173	33.594	11.8173	62.3461	11.8173	64.5022	13.6745	1320	8.15908	5.10988	8.15908	1.13095	8.15908	2.34498	11.866	67.4496
	10.7298	4.44854	12.0733	87.7756	12.0733	718.423	11.8173	-2.62704	11.8295	-3.76893	11.8295	21.7731	11.8295	42.4969	11.8295	73.5383	11.8295	72.671	13.6867	1303.5	8.17128	4.79958	8.17128	1.89696	8.17128	1.85774	11.8782	60.6699
	10.7418	6.05005	12.0855	76.4034	12.0855	810.51	11.8295	-1.45501	11.8417	-4.74089	11.8417	26.0702	11.8417	51.831	11.8417	85.7085	11.8417	80.0474	13.6989	1281.5	8.18347	4.08607	8.18347	0.44725	8.18347	1.15329	11.8904	52.9028
	10.7538	8.16079	12.0977	66.8573	12.0977	908.545	11.8417	-0.42304	11.8539	-4.67974	11.8539	31.2161	11.8539	61.2989	11.8539	97.9527	11.8539	90.9655	13.7111	1248.5	8.19567	3.91812	8.19567	1.04288	8.19567	1.38838	11.9026	47.4473
	10.7657	10.9178	12.1099	58.0944	12.1099	1013.59	11.8539	1.91669	11.866	-4.5933	11.866	37.5731	11.866	70.9	11.866	112.782	11.866	103.029	13.7233	1215.5	8.20786	3.88456	8.20786	-0.15881	8.20786	1.87135	11.9148	42.4339
	10.7777	14.4868	12.1221	51.7007	12.1221	1115.95	11.866	4.58427	11.8782	-3.82724	11.8782	44.7994	11.8782	82.5312	11.8782	130.11	11.8782	121.696	13.7355	1182.5	8.22005	3.02085	8.22005	1.02304	8.22005	2.09656	11.927	39.5386
	10.7897	19.0651	12.1343	44.7596	12.1343	1219.34	11.8782	7.76372	11.8904	-2.29457	11.8904	52.1264	11.8904	97.2179	11.8904	151.503	11.8904	143.001	13.7477	1138.5	8.23225	1.65068	8.23225	3.81982	8.23225	2.50427	11.9392	35.2971
	10.8017	24.885	12.1465	39.4931	12.1465	1319.44	11.8904	10.5193	11.9026	-1.52647	11.9026	59.971	11.9026	111.771	11.9026	175.574	11.9026	167.004	13.7599	1094.5	8.24444	-1.09646	8.24444	3.69325	8.24444	2.21531	11.9514	31.9276
	10.8136	32.2158	12.1587	34.3589	12.1587	1409.63	11.9026	13.4857	11.9148	-0.57729	11.9148	68.6006	11.9148	129.001	11.9148	203.597	11.9148	195.116	13.7721	1045	8.25663	-1.78215	8.25663	2.92316	8.25663	2.60015	11.9636	27.8578
	10.8256	41.3648	12.1709	29.9854	12.1709	1490.21	11.9148	16.5264	11.927	0.11959	11.927	79.1148	11.927	148.94	11.927	230.102	11.927	223.103	13.7843	995.5	8.26883	-0.39924	8.26883	5.27817	8.26883	2.18454	11.9758	24.5866
	10.8376	52.6773	12.1831	26.2013	12.1831	1555.34	11.927	19.991	11.9392	0.56849	11.9392	89.136	11.9392	169.942	11.9392	259.79	11.9392	255.955	13.7965	946	8.28102	1.30197	8.28102	5.38042	8.28102	2.5254	11.988	19.6822
	10.8496	66.5347	12.1953	23.217	12.1953	1603.34	11.9392	24.625	11.9514	1.03988	11.9514	99.5149	11.9514	192.447	11.9514	289.402	11.9514	293.618	13.8087	896.5	8.29322	1.83504	8.29322	4.99218	8.29322	2.40468	12.0002	14.573
	10.8615	83.3498	12.2075	20.235	12.2075	1636.57	11.9514	28.4401	11.9636	2.23262	11.9636	109.479	11.9636	214.488	11.9636	324.543	11.9636	333.088	13.8209	847	8.30541	4.56648	8.30541	3.00541	8.30541	3.47742	12.0124	10.3209
	10.8735	103.56	12.2197	17.0267	12.2197	1648.67	11.9636	32.1068	11.9758	4.50942	11.9758	120.507	11.9758	237.853	11.9758	364.432	11.9758	379.092	13.8331	797.5	8.3176	3.5879	8.3176	2.7615	8.3176	4.3646	12.0246	6.54425
	10.8855	127.618	12.2319	13.3454	12.2319	1643.12	11.9758	34.2135	11.988	6.49866	11.988	129.932	11.988	261.778	11.988	404.606	11.988	425.249	13.8453	742.5	8.3298	4.21818	8.3298	1.81827	8.3298	3.77076	12.0368	5.36729
	10.8974	155.978	12.2441	10.6471	12.2441	1619.37	11.988	35.5225	12.0002	9.61133	12.0002	138.63	12.0002	287.953	12.0002	446.082	12.0002	477.755	13.8575	693	8.34199	3.51447	8.34199	1.9753	8.34199	3.41118	12.049	4.12329
	10.9094	189.08	12.2563	8.11516	12.2563	1579.2	12.0002	35.8731	12.0124	12.3432	12.0124	147.19	12.0124	312.18	12.0124	489.449	12.0124	527.433	13.8697	643.5	8.35419	3.18729	8.35419	1.03166	8.35419	3.04051	12.0611	2.71458
	10.9214	227.331	12.2684	5.97967	12.2684	1521.78	12.0124	35.4913	12.0246	14.5824	12.0246	155.347	12.0246	335.195	12.0246	531.077	12.0246	577.567	13.8819	599.5	8.36638	4.1231	8.36638	1.4812	8.36638	3.14366	12.0733	0.53144
	10.9334	271.084	12.2806	4.65481	12.2806	1452.48	12.0246	33.6927	12.0368	17.4543	12.0368	163.626	12.0368	358.045	12.0368	574.311	12.0368	631.386	13.8941	555.5	8.37857	-0.05887	8.37857	2.36575	8.37857	2.94752	12.0855	-1.48321
	10.9453	320.612	12.2928	3.4412	12.2928	1374.69	12.0368	31.7925	12.049	19.4489	12.049	169.016	12.049	376.961	12.049	610.707	12.049	680.638	13.9063	517	8.39077	0.28479	8.39077	1.10004	8.39077	2.87008	12.0977	-2.30731
	10.9573	376.087	12.305	2.91955	12.305	1287.58	12.049	29.3224	12.0611	21.749	12.0611	173.563	12.0611	392.567	12.0611	643.483	12.0611	729.917	13.9185	478.5	8.40296	0.17087	8.40296	1.61946	8.40296	2.56876	12.1099	-2.10257
	10.9693	437.55	12.3172	2.5625	12.3172	1197.75	12.0611	27.2597	12.0733	24.3219	12.0733	176.918	12.0733	405.685	12.0733	671.634	12.0733	775.039	13.9307	440	8.41516	0.29815	8.41516	1.67071	8.41516	1.79021	12.1221	-1.23683
	10.9812	504.893	12.3294	1.17397	12.3294	1104.35	12.0733	25.163	12.0855	26.7289	12.0855	179.681	12.0855	411.969	12.0855	693.041	12.0855	809.413	13.9429	407	8.42735	1.28411	8.42735	2.27964	8.42735	1.83437	12.1343	0.01446
	10.9932	577.832	12.3416	0.84414	12.3416	1009.13	12.0855	23.4889	12.0977	28.5287	12.0977	180.027	12.0977	415.718	12.0977	709.641	12.0977	839.569	13.9551	368.5	8.43954	1.81887	8.43954	2.54669	8.43954	1.52683	12.1465	0.60994
	11.0052	655.897	12.3538	0.01099	12.3538	918.904	12.0977	21.8897	12.1099	29.9013	12.1099	178.075	12.1099	416.928	12.1099	718.614	12.1099	860.406	13.9673	335.5	8.45174	0.96721	8.45174	1.95056	8.45174	0.8162	12.1587	1.71226
	11.0172	738.417	12.366	-0.97885	12.366	827.559	12.1099	18.7708	12.1221	30.8644	12.1221	175.712	12.1221	414.425	12.1221	721.497	12.1221	872.948	13.9795	313.5	8.46393	0.33997	8.46393	1.80482	8.46393	1.94897	12.1709	2.29076
	11.0291	824.515	12.3782	-1.30099	12.3782	745.765	12.1221	16.9927	12.1343	30.754	12.1343	171.722	12.1343	409.347	12.1343	719.586	12.1343	879.584	13.9917	286	8.47613	-0.69835	8.47613	-0.14507	8.47613	2.17049	12.1831	4.70978
	11.0411	913.118	12.3904	-1.77493	12.3904	666.096	12.1343	15.9716	12.1465	30.1016	12.1465	169.388	12.1465	401.084	12.1465	710.341	12.1465	875.089	14.0039	264	8.48832	-1.08647	8.48832	-0.62088	8.48832	2.7791	12.1953	7.28945
	11.0531	1002.97	12.4026	-2.22729	12.4026	595.091	12.1465	15.9875	12.1587	28.2823	12.1587	166.036	12.1587	391.346	12.1587	697.784	12.1587	863.842	14.0161	247.5	8.50051	-1.29922	8.50051	-2.13214	8.50051	2.18101	12.2075	10.225
	11.065	1092.64	12.4148	-2.78577	12.4148	530.841	12.1587	16.6417	12.1709	25.6519	12.1709	161.387	12.1709	380.044	12.1709	677.656	12.1709	844.985	14.0283	225.5	8.51271	1.15629	8.51271	-1.02631	8.51271	1.3655	12.2197	14.1818
	11.077	1180.6	12.427	-2.8633	12.427	470.68	12.1709	17.683	12.1831	22.9058	12.1831	155.897	12.1831	366.107	12.1831	656.06	12.1831	822.801	14.0405	203.5	8.5249	3.01993	8.5249	-1.62456	8.5249	0.86243	12.2319	17.0898
	11.089	1265.19	12.4392	-2.42449	12.4392	417.777	12.1831	19.4245	12.1953	21.7006	12.1953	149.696	12.1953	351.123	12.1953	630.956	12.1953	797.791	14.0527	187	8.5371	4.28668	8.5371	-0.58807	8.5371	0.75802	12.2441	21.3012
	11.101	1344.75	12.4514	-1.9775	12.4514	369.895	12.1953	22.1327	12.2075	19.3043	12.2075	143.664	12.2075	336.318	12.2075	602.773	12.2075	767.332	14.0649	165	8.54929	2.85054	8.54929	-0.54284	8.54929	0.41294	12.2563	23.9517
	11.1129	1417.62	12.4635	-2.09816	12.4635	327.044	12.2075	25.7737	12.2197	17.7035	12.2197	136.476	12.2197	319.138	12.2197	574.874	12.2197	728.691	14.0771	148.5	8.56148	2.96819	8.56148	0.41544	8.56148	1.00438	12.2684	29.3598
	11.1249	1482.21	12.4757	-2.24947	12.4757	290.658	12.2197	30.9189	12.2319	16.151	12.2319	128.597	12.2319	303.218	12.2319	545.006	12.2319	685.837	14.0893	137.5	8.57368	4.33211	8.57368	-0.10056	8.57368	1.11789	12.2806	34.3525
	11.1369	1537.06	12.4879	-1.95561	12.4879	258.737	12.2319	36.4235	12.2441	15.6186	12.2441	121.101	12.2441	285.755	12.2441	512.792	12.2441	640.012	14.1015	121	8.58587	5.3112	8.58587	-0.07086	8.58587	1.05413	12.2928	39.0954
	11.1488	1580.89	12.5001	-1.48909	12.5001	228.583	12.2441	43.4004	12.2563	16.1453	12.2563	114.041	12.2563	267.746	12.2563	484.275	12.2563	594.017	14.1137	110	8.59807	4.1186	8.59807	2.23172	8.59807	0.61466	12.305	43.5184
	11.1608	1612.67	12.5123	-1.1896	12.5123	203.88	12.2563	50.9811	12.2684	15.5731	12.2684	105.573	12.2684	251.002	12.2684	456.368	12.2684	553.517	14.1259	99	8.61026	2.81353	8.61026	1.72437	8.61026	-0.00148	12.3172	47.9239
	11.1728	1631.62	12.5245	-1.11949	12.5245	181.739	12.2684	60.3558	12.2806	15.3444	12.2806	98.7504	12.2806	235.688	12.2806	429.288	12.2806	515.059	14.1381	93.5	8.62245	1.50267	8.62245	3.44393	8.62245	-0.5114	12.3294	51.406
	11.1848	1637.29	12.5367	-0.34286	12.5367	163.683	12.2806	70.1546	12.2928	15.5305	12.2928	89.969	12.2928	220.517	12.2928	401.409	12.2928	482.304	14.1503	82.5	8.63465	2.63401	8.63465	4.77585	8.63465	-1.61826	12.3416	53.6902
	11.1967	1629.54	12.5489	0.92616	12.5489	146.773	12.2928	82.3193	12.305	16.8827	12.305	81.8363	12.305	205.485	12.305	371.991	12.305	444.377	14.1625	77	8.64684	3.59426	8.64684	3.41224	8.64684	-0.72949	12.3538	55.5655
	11.2087	1608.55	12.5611	1.09786	12.5611	131.027	12.305	95.0251	12.3172	19.655	12.3172	74.1418	12.3172	189.074	12.3172	345.355	12.3172	407.859	14.1747	66	8.65904	4.86403	8.65904	4.79419	8.65904	1.34683	12.366	56.6403
	11.2207	1574.83	12.5733	1.16328	12.5733	117.704	12.3172	109.786	12.3294	23.5619	12.3294	67.8499	12.3294	172.908	12.3294	322.384	12.3294	372.252	14.1869	60.5	8.67123	6.28586	8.67123	5.80601	8.67123	2.58335	12.3782	58.5489
	11.2326	1529.21	12.5855	1.12485	12.5855	105.918	12.3294	125.454	12.3416	27.6002	12.3416	61.7737	12.3416	159.483	12.3416	296.652	12.3416	338.515	14.1991	55	8.68342	6.53563	8.68342	5.19845	8.68342	3.03328	12.3904	58.8573
	11.2446	1472.76	12.5977	2.376	12.5977	96.9337	12.3416	144.276	12.3538	31.9306	12.3538	57.2352	12.3538	147.881	12.3538	273.263	12.3538	310.874	14.2113	49.5	8.69562	5.79662	8.69562	4.04727	8.69562	2.50099	12.4026	60.7461
	11.2566	1406.78	12.6099	3.17671	12.6099	88.998	12.3538	164.793	12.366	37.5702	12.366	51.7959	12.366	135.518	12.366	250.311	12.366	284.001	14.2235	38.5	8.70781	6.17444	8.70781	4.59275	8.70781	3.18246	12.4148	60.2673
	11.2686	1332.76	12.6221	4.07915	12.6221	82.9432	12.366	189.264	12.3782	43.3101	12.3782	46.9516	12.3782	122.386	12.3782	232.161	12.3782	259.51	14.2357	38.5	8.72001	5.68891	8.72001	5.52042	8.72001	2.39054	12.427	60.0846
	11.2805	1252.31	12.6343	4.40253	12.6343	76.8834	12.3782	214.701	12.3904	50.171	12.3904	44.1718	12.3904	113.159	12.3904	214.011	12.3904	236.916	14.2479	33	8.7322	6.68265	8.7322	6.0443	8.7322	3.1738	12.4392	58.9243
	11.2925	1167.08	12.6465	4.67285	12.6465	72.2722	12.3904	242.143	12.4026	57.7016	12.4026	42.6157	12.4026	103.212	12.4026	199.288	12.4026	218.195	14.2601	33	8.74439	5.0928	8.74439	5.77379	8.74439	3.16006	12.4514	54.2928
	11.3045	1078.76	12.6587	5.21378	12.6587	69.0791	12.4026	272.299	12.4148	66.1395	12.4148	41.3269	12.4148	97.4217	12.4148	183.509	12.4148	200.788	14.2723	27.5	8.75659	5.46187	8.75659	5.62541	8.75659	3.47012	12.4635	51.9355
	11.3165	988.954	12.6708	5.12327	12.6708	66.0024	12.4148	303.634	12.427	76.062	12.427	39.1035	12.427	91.6442	12.427	166.567	12.427	182.429	14.2845	27.5	8.76878	6.23102	8.76878	5.0067	8.76878	3.21765	12.4757	49.9251
	11.3284	899.208	12.683	6.36179	12.683	64.1277	12.427	337.913	12.4392	87.249	12.4392	36.9923	12.4392	84.5531	12.4392	152.047	12.4392	166.317	14.2967	27.5	8.78098	7.48745	8.78098	7.00822	8.78098	1.87893	12.4879	47.9774
	11.3404	810.916	12.6952	6.79196	12.6952	61.7692	12.4392	372.151	12.4514	100.054	12.4514	35.9025	12.4514	78.4448	12.4514	139.353	12.4514	152.146	14.3089	22	8.79317	8.327	8.79317	6.87005	8.79317	1.51725	12.5001	45.8408
	11.3524	725.31	12.7074	7.65106	12.7074	60.2301	12.4514	408.127	12.4635	113.856	12.4635	36.1516	12.4635	73.8699	12.4635	129.701	12.4635	140.747	14.3211	16.5	8.80536	6.45956	8.80536	6.39311	8.80536	1.13512	12.5123	43.1503
	11.3643	643.431	12.7196	9.01324	12.7196	58.8909	12.4635	447.203	12.4757	130.783	12.4757	37.2208	12.4757	70.1629	12.4757	122.052	12.4757	129.832	14.3333	11	8.81756	4.50656	8.81756	5.50732	8.81756	1.35847	12.5245	39.0597
	11.3763	566.125	12.7318	9.68844	12.7318	57.4598	12.4757	488.422	12.4879	147.961	12.4879	38.8818	12.4879	69.3676	12.4879	114.756	12.4879	120.351	14.3455	5.5	8.82975	2.66131	8.82975	4.47257	8.82975	1.83302	12.5367	36.6501
	11.3883	494.031	12.744	11.1851	12.744	56.4226	12.4879	529.198	12.5001	168.169	12.5001	40.4819	12.5001	69.9801	12.5001	110.471	12.5001	114.14	14.3577	5.5	8.84195	3.99335	8.84195	3.97437	8.84195	2.60458	12.5489	34.2493
	11.4003	427.59	12.7562	13.2526	12.7562	55.8137	12.5001	571.713	12.5123	189.746	12.5123	44.0618	12.5123	68.8514	12.5123	105.33	12.5123	109.966	14.3699	5.5	8.85414	5.45539	8.85414	3.841	8.85414	3.38984	12.5611	32.9876
	11.4122	367.056	12.7684	15.7631	12.7684	56.1153	12.5123	609.395	12.5245	214.563	12.5245	48.3567	12.5245	70.4787	12.5245	104.001	12.5245	105.28	14.3821	5.5	8.86633	5.08001	8.86633	4.3043	8.86633	2.51499	12.5733	32.5099
	11.4242	312.513	12.7806	18.1234	12.7806	56.2981	12.5245	647.743	12.5367	241.864	12.5367	53.5854	12.5367	72.6469	12.5367	104.206	12.5367	102.947	14.4309	5.5	8.87853	4.3713	8.87853	3.42999	8.87853	2.41328	12.5855	32.1396
	11.4362	263.898	12.7928	19.8417	12.7928	56.4519	12.5367	684.043	12.5489	270.216	12.5489	59.1185	12.5489	76.7543	12.5489	105.855	12.5489	99.2898	14.4431	5.5	8.89072	3.42484	8.89072	3.33566	8.89072	1.94923	12.5977	33.8368
	11.4482	221.022	12.805	21.3168	12.805	56.64	12.5489	718.059	12.5611	301.386	12.5611	64.379	12.5611	83.5067	12.5611	109.403	12.5611	101.117	14.4553	5.5	8.90292	2.92439	8.90292	3.39363	8.90292	2.0498	12.6099	33.9907
	11.4601	183.597	12.8172	23.854	12.8172	56.6377	12.5611	752.225	12.5733	333.939	12.5733	70.7906	12.5733	91.8734	12.5733	114.427	12.5733	104.444	14.4675	5.5	8.91511	3.96511	8.91511	3.6172	8.91511	2.17289	12.6221	36.1103
	11.4721	151.262	12.8294	26.5696	12.8294	56.2869	12.5733	784.627	12.5855	368.468	12.5855	78.4142	12.5855	100.068	12.5855	123.515	12.5855	110.654	14.4813	5.5	8.9273	4.85598	8.9273	5.2624	8.9273	2.66494	12.6343	39.2865
	11.4841	123.601	12.8416	29.667	12.8416	55.5416	12.5855	813.23	12.5977	406.221	12.5977	87.9761	12.5977	110.712	12.5977	134.895	12.5977	119.071	14.4985	5.5	8.9395	4.70563	8.9395	4.29484	8.9395	2.50157	12.6465	43.8837
	11.496	100.172	12.8538	32.0846	12.8538	54.7245	12.5977	840.693	12.6099	442.525	12.6099	97.2155	12.6099	119.136	12.6099	142.143	12.6099	126.641	14.5107	5.5	8.95169	5.47287	8.95169	3.2792	8.95169	1.43275	12.6587	48.6478
	11.508	80.5201	12.866	35.5194	12.866	53.6477	12.6099	862.919	12.6221	482.158	12.6221	108.366	12.6221	129.207	12.6221	153.942	12.6221	139.086	14.5229	5.5	8.96389	5.91843	8.96389	2.02929	8.96389	1.88881	12.6708	52.6904
	11.52	64.1937	12.8781	37.7235	12.8781	52.6121	12.6221	885.315	12.6343	521.349	12.6343	118.003	12.6343	139.209	12.6343	166.649	12.6343	151.789	14.5351	5.5	8.97608	5.59052	8.97608	3.68031	8.97608	2.67543	12.683	58.9494
	11.532	50.7589	12.8903	42.1903	12.8903	51.0378	12.6343	906.558	12.6465	560.12	12.6465	128.886	12.6465	152.068	12.6465	183.091	12.6465	167.602	14.5473	5.5	8.98827	5.75672	8.98827	4.2175	8.98827	3.98548	12.6952	64.1972
	11.5439	39.8073	12.9025	46.2794	12.9025	49.8675	12.6465	926.457	12.6587	600.928	12.6587	141.893	12.6587	166.863	12.6587	200.005	12.6587	181.178	14.5717	5.5	9.00047	5.81263	9.00047	5.69606	9.00047	5.06292	12.7074	70.4125
	11.5559	30.9632	12.9147	50.7102	12.9147	47.8966	12.6587	947.948	12.6708	640.651	12.6708	155.38	12.6708	183.468	12.6708	216.52	12.6708	194.198	14.5839	5.5	9.01266	6.64231	9.01266	4.43156	9.01266	5.34531	12.7196	78.0417
	11.5679	23.8869	12.9269	54.5198	12.9269	46.3537	12.6708	967.874	12.683	682.334	12.683	169.794	12.683	199.932	12.683	233.442	12.683	206.872	14.5961	5.5	9.02486	6.6544	9.02486	4.18546	9.02486	5.7843	12.7318	87.0276
	11.5798	18.277	12.9391	58.2791	12.9391	43.7043	12.683	990.952	12.6952	720.443	12.6952	184.409	12.6952	216.85	12.6952	251.558	12.6952	224.49	14.6083	5.5	9.03705	7.27186	9.03705	3.51035	9.03705	5.50866	12.744	97.0952
	11.5918	13.8702	12.9513	62.0597	12.9513	41.3013	12.6952	1013.95	12.7074	757.395	12.7074	200.755	12.7074	233.223	12.7074	270.168	12.7074	241.055	14.6205	5.5	9.04924	6.88498	9.04924	2.35231	9.04924	4.9696	12.7562	109.218
	11.6038	10.4398	12.9635	65.3223	12.9635	39.0933	12.7074	1036.84	12.7196	794.465	12.7196	217.904	12.7196	253.434	12.7196	287.878	12.7196	261.168	14.6813	5.5	9.06144	8.22158	9.06144	2.78947	9.06144	4.48573	12.7684	120.453
	11.6158	7.79349	12.9757	70.0817	12.9757	36.8416	12.7196	1060.65	12.7318	828.449	12.7318	235.353	12.7318	271.916	12.7318	309.469	12.7318	282.392	14.6985	5.5	9.07363	8.39013	9.07363	3.0815	9.07363	4.1132	12.7806	134.286
	11.6277	5.77037	12.9879	74.5466	12.9879	34.1778	12.7318	1084.4	12.744	861.5	12.744	253.063	12.744	290.787	12.744	328.404	12.744	300.578	14.7107	5.5	9.08583	7.47246	9.08583	5.28382	9.08583	3.54758	12.7928	148.894
	11.6397	4.23748	13.0001	79.2714	13.0001	31.4774	12.744	1111.89	12.7562	893.88	12.7562	272.322	12.7562	313.002	12.7562	351.017	12.7562	321.539	14.7229	5.5	9.09802	7.32491	9.09802	4.26063	9.09802	3.29249	12.805	165.878
	11.6517	3.08634	13.0123	83.6776	13.0123	27.8238	12.7562	1143.15	12.7684	925.517	12.7684	294.125	12.7684	335.729	12.7684	372.532	12.7684	340.506	14.7351	5.5	9.11021	9.15016	9.11021	7.04011	9.11021	3.90749	12.8172	183.897
	11.6637	2.22953	13.0245	86.8867	13.0245	24.6823	12.7684	1173.87	12.7806	959.255	12.7806	317.942	12.7806	360.485	12.7806	399.232	12.7806	361.191	14.7473	5.5	9.12241	10.7262	9.12241	5.95631	9.12241	3.74253	12.8294	204.528
	11.6756	1.59741	13.0367	91.0072	13.0367	23.0495	12.7806	1207.22	12.7928	991.425	12.7928	342.73	12.7928	381.56	12.7928	427.61	12.7928	380.426	14.7717	5.5	9.1346	10.147	9.1346	5.50856	9.1346	3.5132	12.8416	226.205
	11.6876	1.13516	13.0489	96.0607	13.0489	20.7224	12.7928	1240.82	12.805	1024.64	12.805	367.543	12.805	401.797	12.805	453.95	12.805	400.814	14.7839	5.5	9.1468	9.42474	9.1468	6.72521	9.1468	3.73733	12.8538	250.159
	11.6996	0.80009	13.0611	102.07	13.0611	18.5345	12.805	1275.96	12.8172	1058.03	12.8172	392.611	12.8172	423.139	12.8172	481.236	12.8172	424.385	14.7961	5.5	9.15899	7.1152	9.15899	5.72758	9.15899	3.69877	12.866	275.417
	11.7115	0.55933	13.0732	108.306	13.0732	16.005	12.8172	1312.88	12.8294	1092.32	12.8294	417.791	12.8294	446.331	12.8294	506.907	12.8294	449.525	14.8083	5.5	9.17118	6.21607	9.17118	6.48332	9.17118	3.75372	12.8781	302.363
	11.7235	0.38786	13.0854	113.312	13.0854	13.2174	12.8294	1349.41	12.8416	1127.81	12.8416	445.766	12.8416	471.251	12.8416	532.556	12.8416	475.19	14.8213	5.5	9.18338	7.08808	9.18338	5.41262	9.18338	3.7859	12.8903	332.001
	11.7355	0.2668	13.0976	117.45	13.0976	12.3789	12.8416	1386.72	12.8538	1164.9	12.8538	474.842	12.8538	493.669	12.8538	559.268	12.8538	500.572	14.8385	5.5	9.19557	7.84908	9.19557	5.88565	9.19557	3.57521	12.9025	365.358
	11.7475	0.18209	13.1098	121.904	13.1098	9.73488	12.8538	1421.54	12.866	1203.35	12.866	506.293	12.866	516.936	12.866	584.116	12.866	526.746	14.8507	5.5	9.20776	8.32031	9.20776	6.24512	9.20776	3.78118	12.9147	403.435
	11.7594	0.12334	13.122	126.575	13.122	8.31633	12.866	1455.98	12.8781	1244.05	12.8781	540.931	12.8781	542.879	12.8781	610.573	12.8781	553.493	14.8629	5.5	9.21996	5.33942	9.21996	6.43409	9.21996	3.48698	12.9269	444.712
	11.7714	0.08298	13.1342	131.188	13.1342	5.66882	12.8781	1486.98	12.8903	1287.02	12.8903	577.729	12.8903	568.167	12.8903	639.543	12.8903	583.429	14.8751	5.5	9.23215	2.34811	9.23215	5.06547	9.23215	3.98467	12.9391	487.494
	11.7834	0.05552	13.1464	136.094	13.1464	3.66994	12.8903	1517.62	12.9025	1330.77	12.9025	615.969	12.9025	594.003	12.9025	666.836	12.9025	611.544	14.8873	5.5	9.24435	1.49507	9.24435	3.86872	9.24435	3.27963	12.9513	531.293
	11.7953	0.03705	13.1586	140.606	13.1586	1.67376	12.9025	1543.89	12.9147	1375.25	12.9147	656.221	12.9147	619.559	12.9147	698.47	12.9147	639.977	14.9117	5.5	9.25654	0.07996	9.25654	3.80095	9.25654	2.92211	12.9635	574.07
	11.8073	0.02479	13.1708	145.514	13.1708	0.32137	12.9147	1565.07	12.9269	1420.09	12.9269	695.993	12.9269	644.299	12.9269	725.351	12.9269	668.724	14.9239	5.5	9.26873	0.88723	9.26873	3.6219	9.26873	1.87959	12.9757	623.606
	11.8193	0.0168	13.183	150.999	13.183	1.06714	12.9269	1582.6	12.9391	1459.81	12.9391	737.511	12.9391	672.458	12.9391	752.469	12.9391	696.771	14.9361	5.5	9.28093	2.57205	9.28093	2.11694	9.28093	1.63197	12.9879	677.518
	11.8313	0.01175	13.1952	155.756	13.1952	2.37988	12.9391	1591.79	12.9513	1502.18	12.9513	782.625	12.9513	697.628	12.9513	779.026	12.9513	720.923	14.9483	5.5	9.29312	2.66241	9.29312	2.11303	9.29312	2.65897	13.0001	735.773
	11.8432	0.00872	13.2074	160.691	13.2074	3.2668	12.9513	1597.99	12.9635	1538.13	12.9635	828.05	12.9635	723.853	12.9635	806.991	12.9635	745.319	14.9605	5.5	9.30532	3.00049	9.30532	2.43215	9.30532	2.62244	13.0123	797.888
	11.8552	0.00712	13.2196	164.045	13.2196	3.28657	12.9635	1592.02	12.9757	1573.5	12.9757	877.734	12.9757	752.196	12.9757	833.764	12.9757	768.13	14.9727	5.5	9.31751	2.5256	9.31751	1.52833	9.31751	2.21591	13.0245	860.678
	11.8672	0.00655	13.2318	168.535	13.2318	3.25181	12.9757	1577.82	12.9879	1604.16	12.9879	930.283	12.9879	779.198	12.9879	859.833	12.9879	797.24	14.9849	5.5	9.3297	1.3932	9.3297	0.49833	9.3297	0.79186	13.0367	925.027
	11.8791	0.00678	13.244	172.614	13.244	3.14635	12.9879	1556.74	13.0001	1627.05	13.0001	984.29	13.0001	809.534	13.0001	878.168	13.0001	819.004	14.9971	5.5	9.3419	1.51792	9.3419	-0.55094	9.3419	0.48488	13.0489	990.774
	11.8911	0.00769	13.2562	176.917	13.2562	4.13931	13.0001	1528.45	13.0123	1644.67	13.0123	1040.93	13.0123	841.083	13.0123	900.879	13.0123	845.159	15.0165	5.5	9.35409	2.6875	9.35409	-1.0236	9.35409	0.60991	13.0611	1057.9
	11.9031	0.00923	13.2684	180.598	13.2684	5.06515	13.0123	1492.52	13.0245	1652.04	13.0245	1097.58	13.0245	874.278	13.0245	924.398	13.0245	866.637	15.0287	5.5	9.36629	3.26518	9.36629	-0.19617	9.36629	0.41949	13.0732	1129.33
	11.9151	0.01143	13.2805	184.199	13.2805	6.05829	13.0245	1448.92	13.0367	1650.06	13.0367	1155.55	13.0367	909.124	13.0367	950.326	13.0367	885.872	15.0409	5.5	9.37848	0.88947	9.37848	0.00119	9.37848	1.12115	13.0854	1196.13
	11.927	0.01436	13.2927	186.814	13.2927	5.9706	13.0367	1399.38	13.0489	1642.93	13.0489	1216.17	13.0489	945.564	13.0489	972.744	13.0489	906.658	15.0897	5.5	9.39067	-0.12911	9.39067	-0.8003	9.39067	0.72927	13.0976	1266.03
	11.939	0.01814	13.3049	189.612	13.3049	7.05739	13.0489	1343.28	13.0611	1625.83	13.0611	1273.68	13.0611	981.529	13.0611	987.935	13.0611	919.881	15.1507	5.5	9.40287	-3.33697	9.40287	-0.68625	9.40287	1.52631	13.1098	1330.59
	11.951	0.02295	13.3171	192	13.3171	8.21544	13.0611	1285.95	13.0732	1602.1	13.0732	1335.49	13.0732	1025.23	13.0732	1005.09	13.0732	937	15.1629	5.5	9.41506	-3.49355	9.41506	-1.18211	9.41506	1.07766	13.122	1395.88
	11.9629	0.02901	13.3293	194.795	13.3293	9.7587	13.0732	1221.23	13.0854	1568.56	13.0854	1390.67	13.0854	1067.01	13.0854	1021.02	13.0854	953.325	15.1751	5.5	9.42726	-3.05088	9.42726	-0.25321	9.42726	0.80923	13.1342	1458.57
	11.9749	0.0366	13.3415	197.861	13.3415	12.0294	13.0854	1157.48	13.0976	1528.02	13.0976	1447.58	13.0976	1114.06	13.0976	1035.96	13.0976	969.321	15.1873	5.5	9.43945	-1.74547	9.43945	1.56721	9.43945	1.66497	13.1464	1518.16
	11.9869	0.04606	13.3537	200.326	13.3537	13.3164	13.0976	1087.99	13.1098	1481.2	13.1098	1499.2	13.1098	1159.83	13.1098	1049.65	13.1098	985.944	15.2727	5.5	9.45164	-1.57759	9.45164	1.6042	9.45164	0.18296	13.1586	1570.47
	11.9989	0.0578	13.3659	204.006	13.3659	15.9705	13.1098	1018.62	13.122	1428.11	13.122	1545.44	13.122	1206.2	13.122	1065.92	13.122	992.196	15.2849	5.5	9.46384	-2.75964	9.46384	2.59319	9.46384	1.09253	13.1708	1619.4
	12.0108	0.07234	13.3781	206.531	13.3781	18.1541	13.122	950.075	13.1342	1368.98	13.1342	1589.07	13.1342	1253.56	13.1342	1081	13.1342	999.485	15.3093	5.5	9.47603	-3.61384	9.47603	2.24978	9.47603	1.29718	13.183	1659.65
	12.0228	0.09027	13.3903	209.16	13.3903	20.4139	13.1342	882.887	13.1464	1305.64	13.1464	1626.61	13.1464	1300.78	13.1464	1094.14	13.1464	1004.98	15.3215	5.5	9.48823	-3.55657	9.48823	0.76667	9.48823	-0.45869	13.1952	1693.4
	12.0348	0.11232	13.4025	211.2	13.4025	22.8648	13.1464	818.315	13.1586	1238.62	13.1586	1658.11	13.1586	1347.59	13.1586	1101.12	13.1586	1008.95	15.3337	5.5	9.50042	-4.19255	9.50042	-0.65323	9.50042	-0.68597	13.2074	1720.82
	12.0468	0.13935	13.4147	212.279	13.4147	25.417	13.1586	755.659	13.1708	1169.61	13.1708	1681.84	13.1708	1392.83	13.1708	1113.2	13.1708	1017.13	15.3459	5.5	9.51261	-3.83875	9.51261	-2.30177	9.51261	-2.23402	13.2196	1736.39
	12.0587	0.17237	13.4269	212.484	13.4269	28.3946	13.1708	690.663	13.183	1099.06	13.183	1692.25	13.183	1433.74	13.183	1125.06	13.183	1022.61	15.3581	5.5	9.52481	-3.48399	9.52481	-2.93998	9.52481	-1.88863	13.2318	1746.45
	12.0707	0.21259	13.4391	212.693	13.4391	31.1168	13.183	629.847	13.1952	1028.62	13.1952	1691.79	13.1952	1466.66	13.1952	1135.16	13.1952	1024.91	15.3703	5.5	9.537	-1.4109	9.537	-3.04549	9.537	-1.45249	13.244	1746.67
	12.0827	0.26144	13.4513	211.37	13.4513	33.4558	13.1952	573.761	13.2074	955.057	13.2074	1680.3	13.2074	1499.65	13.2074	1141.08	13.2074	1025.36	15.3825	5.5	9.5492	-1.23339	9.5492	-3.93231	9.5492	-0.7534	13.2562	1738.46
	12.0946	0.32056	13.4635	209.736	13.4635	37.0976	13.2074	519.703	13.2196	888.458	13.2196	1663.23	13.2196	1526.09	13.2196	1148.3	13.2196	1026.81	15.3947	5.5	9.56139	-0.41043	9.56139	-4.28168	9.56139	-0.6874	13.2684	1722.83
	12.1066	0.39191	13.4757	206.872	13.4757	39.9507	13.2196	472.579	13.2318	822.077	13.2318	1633.73	13.2318	1551.42	13.2318	1159.31	13.2318	1026.05	15.4069	5.5	9.57358	-2.44512	9.57358	-3.48367	9.57358	0.35047	13.2805	1696.87
	12.1186	0.47772	13.4878	203.592	13.4878	43.7021	13.2318	425.318	13.244	761.089	13.244	1596.28	13.244	1567	13.244	1168.54	13.244	1026	15.5777	5.5	9.58578	-2.24172	9.58578	-0.85628	9.58578	0.31309	13.2927	1662.12
	12.1306	0.58063	13.5	200.265	13.5	47.9071	13.244	383.579	13.2562	700.033	13.2562	1551.46	13.2562	1578.91	13.2562	1179.22	13.2562	1025.11	15.5899	5.5	9.59797	-1.07676	9.59797	0.43313	9.59797	-0.33171	13.3049	1619.18
	12.1425	0.70364	13.5122	196.482	13.5122	51.579	13.2562	345.493	13.2684	642.008	13.2684	1495.51	13.2684	1578.63	13.2684	1184.88	13.2684	1029.48	15.6021	5.5	9.61017	-1.06174	9.61017	-0.3948	9.61017	-2.09398	13.3171	1571.93
	12.1545	0.8502	13.5244	192.898	13.5244	55.9842	13.2684	309.486	13.2805	588.89	13.2805	1434.79	13.2805	1574.01	13.2805	1194.64	13.2805	1038.43	15.6143	5.5	9.62236	-1.96804	9.62236	-1.03291	9.62236	-2.51135	13.3293	1522
	12.1665	1.02429	13.5366	189.801	13.5366	60.3141	13.2805	277.41	13.2927	539.617	13.2927	1368.32	13.2927	1556.23	13.2927	1205.74	13.2927	1048.63	15.6265	5.5	9.63455	-3.95571	9.63455	-1.91882	9.63455	-2.1788	13.3415	1466.6
	12.1784	1.23041	13.5488	186.564	13.5488	64.7612	13.2927	248.944	13.3049	493.176	13.3049	1293.07	13.3049	1529.63	13.3049	1217.94	13.3049	1065	15.6387	5.5	9.64675	-4.70425	9.64675	-2.46521	9.64675	-0.90001	13.3537	1409.46
	12.1904	1.47369	13.561	182.89	13.561	68.018	13.3049	221.751	13.3171	450.214	13.3171	1220.03	13.3171	1497.52	13.3171	1230.76	13.3171	1082.9	15.6509	5.5	9.65894	-6.01304	9.65894	-2.082	9.65894	-0.19105	13.3659	1341.69
	12.2024	1.75989	13.5732	178.781	13.5732	71.8184	13.3171	198.906	13.3293	408.858	13.3293	1140.6	13.3293	1457.82	13.3293	1242.46	13.3293	1096.11	15.6631	5.5	9.67114	-5.37764	9.67114	-1.63927	9.67114	-1.09784	13.3781	1278.42
	12.2144	2.09551	13.5854	174.579	13.5854	76.0934	13.3293	176.524	13.3415	370.283	13.3415	1063.61	13.3415	1412.03	13.3415	1254	13.3415	1108.87	15.6753	5.5	9.68333	-4.78505	9.68333	-0.42238	9.68333	-0.1968	13.3903	1208.46
	12.2263	2.48784	13.5976	171.182	13.5976	80.3841	13.3415	156.353	13.3537	336.288	13.3537	989.61	13.3537	1362.21	13.3537	1262.7	13.3537	1121.31	15.6875	5.5	9.69552	-3.68901	9.69552	-0.64255	9.69552	-0.12194	13.4025	1145.69
	12.2383	2.94496	13.6098	167.272	13.6098	84.597	13.3537	137.745	13.3659	303.502	13.3659	914.94	13.3659	1307.36	13.3659	1267.3	13.3659	1139.7	15.6997	11	9.70772	-0.83509	9.70772	0.20033	9.70772	1.55052	13.4147	1082.14
	12.2503	3.47588	13.622	162.791	13.622	87.8673	13.3659	121.442	13.3781	275.652	13.3781	844.989	13.3781	1250.97	13.3781	1269.04	13.3781	1161.45	15.7119	5.5	9.71991	-1.22921	9.71991	-0.3534	9.71991	1.72436	13.4269	1020.87
	12.2622	4.09048	13.6342	158.442	13.6342	91.8292	13.3781	106.535	13.3903	248.237	13.3903	773.278	13.3903	1190.08	13.3903	1268.91	13.3903	1185.22	15.7241	11	9.73211	-1.65415	9.73211	0.78791	9.73211	1.37431	13.4391	956.672
	12.2742	4.79967	13.6464	154.306	13.6464	96.4912	13.3903	92.3396	13.4025	223.894	13.4025	707.683	13.4025	1129.47	13.4025	1265.56	13.4025	1212.31	15.7363	11	9.7443	-2.19938	9.7443	1.17083	9.7443	0.66709	13.4513	898.046
	12.2862	5.61531	13.6586	150.441	13.6586	101.587	13.4025	80.825	13.4147	201.068	13.4147	644.402	13.4147	1064.34	13.4147	1260.26	13.4147	1237.06	15.7485	16.5	9.75649	-1.96797	9.75649	0.48878	9.75649	0.30221	13.4635	833.59
	12.2982	6.55033	13.6708	145.928	13.6708	106.124	13.4147	69.516	13.4269	180.798	13.4269	586.377	13.4269	1003.38	13.4269	1249.1	13.4269	1259.79	15.7607	16.5	9.76869	-0.67631	9.76869	0.22971	9.76869	1.25244	13.4757	781.105
	12.3101	7.61866	13.6829	141.475	13.6829	110.334	13.4269	61.044	13.4391	159.927	13.4391	530.882	13.4391	940.535	13.4391	1233.48	13.4391	1278.36	15.7729	22	9.78088	1.20232	9.78088	-0.58556	9.78088	2.30327	13.4878	726.889
	12.3221	8.83527	13.6951	137.743	13.6951	113.619	13.4391	52.8035	13.4513	142.273	13.4513	482.054	13.4513	883.087	13.4513	1217.89	13.4513	1299.64	15.7851	22	9.79308	1.92	9.79308	1.11697	9.79308	2.96531	13.5	678.944
	12.3341	10.2162	13.7073	133.663	13.7073	116.349	13.4513	44.3361	13.4635	125.963	13.4635	432.262	13.4635	819.049	13.4635	1193.69	13.4635	1317.35	15.7973	27.5	9.80527	1.73671	9.80527	1.59059	9.80527	3.63345	13.5122	630.975
	12.3461	11.7783	13.7195	129.316	13.7195	119.567	13.4635	35.7217	13.4757	113.47	13.4757	391.308	13.4757	765.615	13.4757	1170.55	13.4757	1332.12	15.8095	27.5	9.81746	0.65658	9.81746	1.53857	9.81746	3.86584	13.5244	585.501
	12.358	13.5395	13.7317	124.608	13.7317	121.096	13.4757	29.0258	13.4878	101.707	13.4878	350.69	13.4878	708.548	13.4878	1135.34	13.4878	1338.76	15.8217	27.5	9.82966	1.64133	9.82966	2.83287	9.82966	3.77934	13.5366	543.674
	12.37	15.5184	13.7439	119.381	13.7439	121.646	13.4878	23.5817	13.5	90.2919	13.5	316.257	13.5	657.367	13.5	1096.64	13.5	1347.34	15.8339	27.5	9.84185	4.62837	9.84185	4.60645	9.84185	3.12308	13.5488	503.626
	12.382	17.7345	13.7561	114.503	13.7561	121.884	13.5	19.5346	13.5122	80.0365	13.5122	283.683	13.5122	606.192	13.5122	1055.02	13.5122	1345.12	15.8461	27.5	9.85405	7.00284	9.85405	6.44978	9.85405	2.27937	13.561	464.737
	12.394	20.2078	13.7683	110.256	13.7683	122.869	13.5122	16.7762	13.5244	70.5312	13.5244	254.162	13.5244	555.389	13.5244	1007.48	13.5244	1334.71	15.8583	27.5	9.86624	5.43316	9.86624	5.78811	9.86624	0.4597	13.5732	428.88
	12.4059	22.9585	13.7805	106.54	13.7805	123.758	13.5244	12.5907	13.5366	62.6386	13.5366	228.269	13.5366	508.753	13.5366	958.934	13.5366	1324.57	15.8705	27.5	9.87843	5.19198	9.87843	3.94134	9.87843	-0.35377	13.5854	398.428
	12.4179	26.0072	13.7927	102.443	13.7927	124.338	13.5366	9.6851	13.5488	54.8792	13.5488	204.421	13.5488	464.314	13.5488	910.284	13.5488	1306.53	15.8827	27.5	9.89063	3.37794	9.89063	4.38933	9.89063	-1.23346	13.5976	370.215
	12.4299	29.3745	13.8049	98.3276	13.8049	122.867	13.5488	6.4906	13.561	46.8446	13.561	182.257	13.561	425.33	13.561	861.679	13.561	1287.89	15.8949	22	9.90282	4.01545	9.90282	4.29571	9.90282	-1.30264	13.6098	344.995
	12.4418	33.0807	13.8171	94.1236	13.8171	120.975	13.561	4.38214	13.5732	39.7113	13.5732	160.486	13.5732	388.879	13.5732	813.66	13.5732	1262.04	15.9071	22	9.91502	3.82753	9.91502	5.2295	9.91502	-0.77684	13.622	317.295
	12.4538	37.1453	13.8293	90.3238	13.8293	119.706	13.5732	2.28534	13.5854	34.3092	13.5854	142.525	13.5854	354.399	13.5854	766.462	13.5854	1226.17	15.9193	16.5	9.92721	3.74946	9.92721	4.7183	9.92721	-1.22072	13.6342	294.177
	12.4658	41.5872	13.8415	85.8023	13.8415	118.481	13.5854	0.40922	13.5976	29.1708	13.5976	126.15	13.5976	318.628	13.5976	716.024	13.5976	1181.18	15.9315	11	9.9394	3.53408	9.9394	3.62228	9.9394	0.32445	13.6464	273.021
	12.4778	46.4239	13.8537	81.6672	13.8537	118.274	13.5976	-1.22609	13.6098	25.8042	13.6098	113.468	13.6098	287.237	13.6098	669.55	13.6098	1138.65	15.9437	11	9.9516	4.87989	9.9516	2.13676	9.9516	1.21511	13.6586	253.576
	12.4897	51.6713	13.8659	77.6591	13.8659	118.799	13.6098	-1.75825	13.622	21.5371	13.622	101.043	13.622	259.42	13.622	620.361	13.622	1087.13	15.9559	11	9.96379	4.27647	9.96379	-0.02998	9.96379	1.49044	13.6708	235.744
	12.5017	57.3435	13.8781	74.2032	13.8781	117.079	13.622	-2.28365	13.6342	18.8863	13.6342	89.6784	13.6342	236.035	13.6342	572.754	13.6342	1039.39	15.9681	11	9.97599	5.05229	9.97599	-1.98849	9.97599	1.27469	13.6829	219.815
	12.5137	63.4519	13.8902	71.1821	13.8902	115.421	13.6342	-2.72169	13.6464	15.1202	13.6464	77.7736	13.6464	212.3	13.6464	526.876	13.6464	985.705	15.9803	5.5	9.98818	5.11498	9.98818	0.399	9.98818	0.76342	13.6951	203.604
	12.5256	70.0053	13.9024	67.5723	13.9024	113.154	13.6464	-3.1144	13.6586	10.8904	13.6586	66.7431	13.6586	189.014	13.6586	481.232	13.6586	933.236	15.9925	5.5	10.0004	6.58376	10.0004	4.58421	10.0004	0.57392	13.7073	190.631
	12.5376	77.0094	13.9146	64.2563	13.9146	112.144	13.6586	-4.52755	13.6708	6.89513	13.6708	57.533	13.6708	168.608	13.6708	443.96	13.6708	879.871	16.0047	5.5	10.0126	5.5	10.0126	6.50683	10.0126	0.62963	13.7195	177.574
	12.5496	84.4662	13.9268	61.1476	13.9268	111.395	13.6708	-5.07103	13.6829	3.76438	13.6829	51.2837	13.6829	152.138	13.6829	408.108	13.6829	826.777	16.0169	5.5	10.0248	7.0367	10.0248	9.22104	10.0248	2.0805	13.7317	163.701
	12.5616	92.3737	13.939	58.6577	13.939	109.878	13.6829	-5.64402	13.6951	1.5489	13.6951	45.2409	13.6951	135.467	13.6951	371.793	13.6951	771.932	16.0291	5.5	10.037	9.66121	10.037	9.87056	10.037	3.15577	13.7439	151.727
	12.5735	100.726	13.9512	56.7825	13.9512	108.736	13.6951	-5.43917	13.7073	0.73145	13.7073	40.2857	13.7073	121.558	13.7073	338.515	13.7073	718.602	16.0413	5.5	10.0491	10.3633	10.0491	10.7641	10.0491	2.03234	13.7561	139.303
	12.5855	109.511	13.9634	54.4173	13.9634	107.045	13.7073	-5.00825	13.7195	-0.30119	13.7195	35.2957	13.7195	107.02	13.7195	306.576	13.7195	667.91	16.0535	5.5	10.0613	9.99875	10.0613	10.3162	10.0613	1.36664	13.7683	130.198
	12.5975	118.714	13.9756	51.6362	13.9756	106.464	13.7195	-4.1304	13.7317	-0.98807	13.7317	30.4846	13.7317	95.3255	13.7317	281.941	13.7317	619.646	16.0657	5.5	10.0735	10.2724	10.0735	7.71459	10.0735	2.24822	13.7805	121.618
	12.6094	128.313	13.9878	48.4624	13.9878	106.031	13.7317	-3.53503	13.7439	-3.23103	13.7439	25.6364	13.7439	83.5195	13.7439	257.384	13.7439	576.231	16.0779	11	10.0857	10.7502	10.0857	6.537	10.0857	3.28065	13.7927	113.572
	12.6214	138.283	14	45.5186	14	104.519	13.7439	-2.92579	13.7561	-3.84173	13.7561	20.7382	13.7561	74.4418	13.7561	231.971	13.7561	532.351	16.0901	11	10.0979	11.0937	10.0979	7.54809	10.0979	5.29955	13.8049	107.708
	12.6334	148.59	14.0122	43.3312	14.0122	104.112	13.7561	-1.29416	13.7683	-3.94595	13.7683	18.0846	13.7683	67.5849	13.7683	211.384	13.7683	490.814	16.1023	11	10.1101	10.4399	10.1101	9.04371	10.1101	5.02829	13.8171	100.311
	12.6454	159.198	14.0244	41.604	14.0244	100.668	13.7683	0.01945	13.7805	-4.26142	13.7805	15.2381	13.7805	60.7743	13.7805	189.734	13.7805	451.007	16.1145	11	10.1223	9.20379	10.1223	10.2751	10.1223	5.43927	13.8293	93.4973
	12.6573	170.064	14.0366	40.0847	14.0366	98.8344	13.7805	2.18306	13.7927	-4.57299	13.7927	13.1557	13.7927	53.1259	13.7927	171.549	13.7927	410.821	16.1267	11	10.1345	8.6808	10.1345	10.3537	10.1345	5.83785	13.8415	86.4523
	12.6693	181.14	14.0488	38.5959	14.0488	96.1089	13.7927	3.51472	13.8049	-5.3238	13.8049	10.8715	13.8049	45.654	13.8049	153.883	13.8049	371.771	16.1389	11	10.1467	9.16172	10.1467	9.50798	10.1467	5.28252	13.8537	79.6859
	12.6813	192.372	14.061	36.0612	14.061	94.1331	13.8049	5.17695	13.8171	-4.97764	13.8171	8.15838	13.8171	39.7663	13.8171	140.292	13.8171	335.193	16.1511	16.5	10.1589	10.1968	10.1589	8.79172	10.1589	5.25599	13.8659	75.536
	12.6933	203.702	14.0732	33.3856	14.0732	93.5282	13.8171	6.63808	13.8293	-3.90721	13.8293	6.70402	13.8293	33.5082	13.8293	125.869	13.8293	303.987	16.1633	16.5	10.1711	10.1253	10.1711	8.93997	10.1711	4.92547	13.8781	71.5747
	12.7052	215.067	14.0854	30.8577	14.0854	91.7428	13.8293	7.89973	13.8415	-3.12694	13.8415	4.70786	13.8415	27.4447	13.8415	114.781	13.8415	281.824	16.1755	16.5	10.1833	8.98705	10.1833	7.05923	10.1833	4.54701	13.8902	67.6597
	12.7172	226.402	14.0976	28.0979	14.0976	91.4911	13.8415	9.60261	13.8537	-2.70276	13.8537	4.36059	13.8537	22.2574	13.8537	101.354	13.8537	259.074	16.1877	16.5	10.1955	8.94883	10.1955	8.81194	10.1955	4.7212	13.9024	63.7557
	12.7292	237.636	14.1097	26.4065	14.1097	89.8495	13.8537	9.45151	13.8659	-3.20053	13.8659	4.62744	13.8659	18.9293	13.8659	90.7534	13.8659	238.808	16.1999	11	10.2077	8.53309	10.2077	10.0588	10.2077	5.43876	13.9146	59.3529
	12.7411	248.697	14.1219	24.5058	14.1219	87.8678	13.8659	8.90565	13.8781	-3.47811	13.8781	3.89631	13.8781	16.2194	13.8781	82.0272	13.8781	214.989	16.2121	16.5	10.2199	6.53678	10.2199	10.8519	10.2199	5.37427	13.9268	56.7178
	12.7531	259.51	14.1341	22.6	14.1341	85.309	13.8781	9.09154	13.8902	-1.90633	13.8902	4.28357	13.8902	14.6446	13.8902	73.3261	13.8902	192.452	16.2243	16.5	10.2321	6.88352	10.2321	9.91791	10.2321	5.36253	13.939	54.0238
	12.7651	270.001	14.1463	20.5926	14.1463	83.1272	13.8902	9.04643	13.9024	-1.22152	13.9024	3.47773	13.9024	13.4513	13.9024	67.6511	13.9024	175.728	16.2365	22	10.2442	5.93543	10.2442	6.51604	10.2442	5.39303	13.9512	51.1133
	12.777	280.093	14.1585	19.2494	14.1585	81.8078	13.9024	9.69743	13.9146	-0.95738	13.9146	1.9927	13.9146	10.9368	13.9146	58.5641	13.9146	158.965	16.2487	22	10.2564	6.11472	10.2564	5.28521	10.2564	3.85548	13.9634	48.9769
	12.789	289.711	14.1707	17.2329	14.1707	80.0715	13.9146	10.2672	13.9268	-0.28207	13.9268	1.50194	13.9268	8.0647	13.9268	51.7692	13.9268	145.627	16.2609	22	10.2686	6.72828	10.2686	5.13409	10.2686	3.66727	13.9756	47.5325
	12.801	298.781	14.1829	15.6134	14.1829	78.2063	13.9268	10.7756	13.939	0.33658	13.939	0.55205	13.939	6.67125	13.939	44.8494	13.939	129.81	16.2731	22	10.2808	6.46155	10.2808	4.53466	10.2808	3.31022	13.9878	47.3047
	12.813	307.234	14.1951	13.5418	14.1951	75.7327	13.939	9.70926	13.9512	1.84935	13.9512	-0.18486	13.9512	6.26255	13.9512	38.542	13.9512	116.372	16.2853	22	10.293	5.12595	10.293	4.03269	10.293	3.61852	14	45.0496
	12.8249	315	14.2073	12.0952	14.2073	73.4849	13.9512	7.56556	13.9634	3.51328	13.9634	0.22384	13.9634	7.03337	13.9634	32.1065	13.9634	103.334	16.2975	22	10.3052	5.12396	10.3052	3.00141	10.3052	3.14319	14.0122	41.0747
	12.8369	322.016	14.2195	10.9663	14.2195	71.2307	13.9634	5.19507	13.9756	5.75901	13.9756	-0.06202	13.9756	7.34645	13.9756	26.3635	13.9756	94.1137	16.3097	27.5	10.3174	4.12943	10.3174	4.02837	10.3174	1.57723	14.0244	37.8198
	12.8489	328.225	14.2317	9.8258	14.2317	68.7843	13.9756	4.10167	13.9878	7.54551	13.9878	0.89811	13.9878	4.60108	13.9878	23.201	13.9878	85.0007	16.3219	27.5	10.3296	3.79787	10.3296	5.64552	10.3296	2.11952	14.0366	35.2209
	12.8609	333.574	14.2439	8.97608	14.2439	66.2577	13.9878	3.59024	14	8.51362	14	1.50942	14	3.28917	14	20.7534	14	76.5874	16.3341	33	10.3418	4.45426	10.3418	7.11056	10.3418	2.20872	14.0488	33.5518
	12.8728	338.017	14.2561	8.39904	14.2561	63.763	14	3.54218	14.0122	9.02688	14.0122	1.12263	14.0122	2.3241	14.0122	17.9531	14.0122	67.0028	16.3463	33	10.354	2.50152	10.354	7.38594	10.354	3.31099	14.061	32.183
	12.8848	341.516	14.2683	8.27806	14.2683	62.084	14.0122	2.84627	14.0244	8.5254	14.0244	2.1009	14.0244	3.05237	14.0244	18.0471	14.0244	58.3579	16.3585	33	10.3662	1.45916	10.3662	7.48972	10.3662	3.01808	14.0732	33.5476
	12.8968	344.04	14.2805	7.72412	14.2805	61.3493	14.0244	2.03036	14.0366	7.65584	14.0366	1.68762	14.0366	3.52879	14.0366	15.7172	14.0366	47.2751	16.3707	33	10.3784	-0.31247	10.3784	7.30666	10.3784	3.38573	14.0854	33.5789
	12.9087	345.568	14.2927	6.39243	14.2927	60.1909	14.0366	1.45819	14.0488	6.43952	14.0488	2.82573	14.0488	3.23678	14.0488	14.4774	14.0488	41.5633	16.3829	33	10.3906	-1.18489	10.3906	3.58974	10.3906	4.62113	14.0976	34.2461
	12.9207	346.087	14.3049	5.01973	14.3049	58.2306	14.0488	1.37134	14.061	5.7043	14.061	4.46169	14.061	2.80791	14.061	12.91	14.061	38.1643	16.3951	38.5	10.4028	-1.24378	10.4028	2.93554	10.4028	3.78531	14.1097	32.5079
	12.9327	345.591	14.317	3.81623	14.317	55.3012	14.061	0.46021	14.0732	7.06859	14.0732	5.97012	14.0732	0.57101	14.0732	9.81458	14.0732	34.7929	16.4073	38.5	10.415	-1.72757	10.415	-1.12769	10.415	2.59572	14.1219	30.1575
	12.9447	344.085	14.3292	3.60894	14.3292	52.2685	14.0732	-0.15044	14.0854	7.19151	14.0854	7.767	14.0854	1.38954	14.0854	7.49614	14.0854	35.2298	16.4195	38.5	10.4272	-3.76719	10.4272	-2.04641	10.4272	0.80664	14.1341	29.2739
	12.9566	341.582	14.3414	2.74518	14.3414	50.5536	14.0854	0.11497	14.0976	6.56414	14.0976	8.34721	14.0976	1.66172	14.0976	5.65607	14.0976	32.4657	16.4317	38.5	10.4394	-6.428	10.4394	-1.33045	10.4394	0.38116	14.1463	30.0047
	12.9686	338.105	14.3536	2.28423	14.3536	49.3655	14.0976	0.73531	14.1097	4.69014	14.1097	8.76376	14.1097	2.63478	14.1097	4.45614	14.1097	27.4926	16.4439	44	10.4515	-8.28022	10.4515	-2.2946	10.4515	-0.25991	14.1585	33.0339
	12.9806	333.682	14.3658	1.20712	14.3658	47.6504	14.1097	0.67141	14.1219	3.23359	14.1219	9.3998	14.1219	5.11151	14.1219	2.59249	14.1219	21.7598	16.4561	49.5	10.4637	-10.6175	10.4637	-1.59199	10.4637	0.11898	14.1707	35.4182
	12.9925	328.353	14.378	1.03223	14.378	45.8837	14.1219	-0.08632	14.1341	2.79593	14.1341	9.21299	14.1341	8.64542	14.1341	1.90119	14.1341	14.7303	16.4683	49.5	10.4759	-10.9613	10.4759	-2.0178	10.4759	-0.68161	14.1829	34.7184
	13.0045	322.163	14.3902	0.43268	14.3902	42.1661	14.1341	-0.41117	14.1463	2.57218	14.1463	8.63565	14.1463	8.72067	14.1463	0.61524	14.1463	11.1848	16.4805	55	10.4881	-8.73279	10.4881	-0.5892	10.4881	0.13605	14.1951	33.2917
	13.0165	315.164	14.4024	-0.04184	14.4024	40.5143	14.1463	-0.48283	14.1585	2.51754	14.1585	9.21899	14.1585	8.32929	14.1585	2.1406	14.1585	13.6049	16.4927	55	10.5003	-7.43913	10.5003	-1.78428	10.5003	0.23265	14.2073	33.1513
	13.0285	307.413	14.4146	-0.25334	14.4146	38.5097	14.1585	-0.69687	14.1707	1.60362	14.1707	8.3336	14.1707	8.86877	14.1707	3.79114	14.1707	13.7854	16.5049	60.5	10.5125	-6.76495	10.5125	-2.26959	10.5125	0.09667	14.2195	33.2754
	13.0404	298.976	14.4268	-0.3085	14.4268	37.2104	14.1707	-0.79153	14.1829	0.63306	14.1829	7.49599	14.1829	8.6306	14.1829	5.8976	14.1829	15.4495	16.5171	66	10.5247	-4.21034	10.5247	-4.35281	10.5247	-0.26984	14.2317	33.9449
	13.0524	289.918	14.439	-0.65399	14.439	35.2253	14.1829	-0.29431	14.1951	0.76481	14.1951	6.08549	14.1951	8.99027	14.1951	8.34253	14.1951	9.63552	16.5293	66	10.5369	-6.88931	10.5369	-4.14367	10.5369	-0.63191	14.2439	33.5623
	13.0644	280.311	14.4512	-0.47943	14.4512	33.7543	14.1951	0.01581	14.2073	0.48911	14.2073	5.38916	14.2073	7.46477	14.2073	7.61849	14.2073	5.27599	16.5415	71.5	10.5491	-6.37337	10.5491	-5.17502	10.5491	-0.12894	14.2561	33.3499
	13.0763	270.229	14.4634	-0.61259	14.4634	31.2028	14.2073	0.64592	14.2195	1.00742	14.2195	4.57329	14.2195	6.94052	14.2195	7.79149	14.2195	1.88857	16.5537	71.5	10.5613	-7.41581	10.5613	-4.19561	10.5613	0.97802	14.2683	33.9708
	13.0883	259.746	14.4756	-0.80246	14.4756	29.769	14.2195	0.51125	14.2317	1.51655	14.2317	3.94172	14.2317	5.45795	14.2317	7.86552	14.2317	3.06289	16.5659	77	10.5735	-7.80236	10.5735	-3.1723	10.5735	1.68005	14.2805	35.502
	13.1003	248.939	14.4878	-0.75673	14.4878	27.9293	14.2317	0.7038	14.2439	1.40032	14.2439	3.38181	14.2439	5.674	14.2439	7.93298	14.2439	1.15017	16.5781	71.5	10.5857	-5.19308	10.5857	-2.13685	10.5857	1.13032	14.2927	37.3898
	13.1123	237.883	14.5	-0.92211	14.5	26.3228	14.2439	1.08412	14.2561	2.33119	14.2561	2.83379	14.2561	5.83964	14.2561	9.87297	14.2561	0.45298	16.5903	77	10.5979	-5.44056	10.5979	-3.66387	10.5979	-0.23293	14.3049	38.4074
	13.1242	226.652	14.5121	-0.5382	14.5121	24.0593	14.2561	0.63774	14.2683	2.91491	14.2683	2.50219	14.2683	6.66009	14.2683	8.74013	14.2683	-0.98739	16.6025	77	10.6101	-4.87302	10.6101	-4.23878	10.6101	-1.09993	14.317	40.0767
	13.1362	215.319	14.5243	-0.24784	14.5243	22.5273	14.2683	0.43048	14.2805	3.90651	14.2805	3.69082	14.2805	5.93696	14.2805	9.64264	14.2805	2.74941	16.6147	82.5	10.6223	-6.72473	10.6223	-5.79971	10.6223	-2.40473	14.3292	40.7741
	13.1482	203.953	14.5365	-0.07122	14.5365	21.7357	14.2805	0.69986	14.2927	3.3744	14.2927	4.39296	14.2927	5.63069	14.2927	8.57249	14.2927	6.03251	16.6269	82.5	10.6345	-9.56704	10.6345	-5.81849	10.6345	-3.67046	14.3414	40.4179
	13.1602	192.622	14.5487	0.45744	14.5487	21.2931	14.2927	0.97506	14.3049	2.93346	14.3049	4.23043	14.3049	4.78437	14.3049	4.63492	14.3049	8.03627	16.6391	88	10.6466	-8.91241	10.6466	-7.52993	10.6466	-3.17745	14.3536	42.9651
	13.1721	181.387	14.5609	1.1817	14.5609	20.962	14.3049	1.63673	14.317	1.44102	14.317	3.014	14.317	4.78919	14.317	3.88688	14.317	5.09107	16.6513	93.5	10.6588	-7.38044	10.6588	-8.45376	10.6588	-3.14469	14.3658	44.0451
	13.1841	170.308	14.5731	1.75781	14.5731	19.5747	14.317	0.30757	14.3292	1.2175	14.3292	1.71845	14.3292	4.50864	14.3292	1.41958	14.3292	5.10094	16.6635	104.5	10.671	-6.03121	10.671	-8.11962	10.671	-2.47082	14.378	47.3673
	13.1961	159.436	14.5853	2.35996	14.5853	18.7778	14.3292	0.51167	14.3414	0.42814	14.3414	1.59844	14.3414	3.6708	14.3414	0.33199	14.3414	1.21948	16.6757	104.5	10.6832	-5.12877	10.6832	-5.51773	10.6832	-2.6821	14.3902	46.1347
	13.2081	148.822	14.5975	2.11065	14.5975	16.5848	14.3414	0.36753	14.3536	0.66937	14.3536	0.46467	14.3536	2.67385	14.3536	1.52305	14.3536	1.51195	16.6879	110	10.6954	-5.30243	10.6954	-3.66559	10.6954	-2.67773	14.4024	46.1213
	13.22	138.507	14.6097	1.97488	14.6097	15.0333	14.3536	1.24632	14.3658	0.02989	14.3658	-0.12203	14.3658	0.96882	14.3658	-0.36021	14.3658	0.7622	16.7001	115.5	10.7076	-3.43741	10.7076	-2.34538	10.7076	-2.53382	14.4146	46.6249
	13.232	128.53	14.6219	1.56851	14.6219	13.9598	14.3658	1.93996	14.378	0.9543	14.378	-0.54111	14.378	-0.08128	14.378	-0.33986	14.378	-0.81656	16.7123	115.5	10.7198	-2.44576	10.7198	-2.66557	10.7198	-3.07214	14.4268	48.0468
	13.244	118.922	14.6341	1.02797	14.6341	13.251	14.378	1.40702	14.3902	1.3278	14.3902	-0.48421	14.3902	-2.36162	14.3902	-1.70096	14.3902	-1.90562	16.7245	126.5	10.732	-0.4861	10.732	-2.95605	10.732	-2.48287	14.439	49.1986
	13.2559	109.71	14.6463	0.70435	14.6463	13.4437	14.3902	1.57433	14.4024	1.17402	14.4024	0.27503	14.4024	-2.50296	14.4024	-3.2197	14.4024	-1.29346	16.7367	126.5	10.7442	0.95999	10.7442	-3.04192	10.7442	-1.52466	14.4512	50.6789
	13.2679	100.916	14.6585	-0.04509	14.6585	12.483	14.4024	1.38811	14.4146	0.7726	14.4146	0.10328	14.4146	-2.73638	14.4146	-2.53937	14.4146	0.12596	16.7489	126.5	10.7564	3.5375	10.7564	-3.31075	10.7564	-1.98969	14.4634	52.2426
	13.2799	92.5539	14.6707	-0.23354	14.6707	12.4028	14.4146	1.65628	14.4268	0.42823	14.4268	0.82423	14.4268	-1.20991	14.4268	-1.15759	14.4268	1.95994	16.7611	132	10.7686	6.92128	10.7686	-3.02788	10.7686	-2.61265	14.4756	52.5322
	13.2919	84.6365	14.6829	-0.4649	14.6829	11.2155	14.4268	1.99685	14.439	-0.12618	14.439	0.6499	14.439	-0.31478	14.439	-0.79117	14.439	5.11752	16.7733	132	10.7808	11.4487	10.7808	-2.28155	10.7808	-3.86256	14.4878	52.1567
	13.3038	77.1697	14.6951	-0.08336	14.6951	10.3725	14.439	1.34241	14.4512	0.16384	14.4512	0.45676	14.4512	0.67137	14.4512	0.71594	14.4512	5.56397	16.7855	137.5	10.793	14.3212	10.793	0.27622	10.793	-4.5378	14.5	51.4092
	13.3158	70.1556	14.7073	-0.03576	14.7073	9.95669	14.4512	0.98461	14.4634	0.60397	14.4634	0.45239	14.4634	1.08068	14.4634	0.13761	14.4634	4.25112	16.7977	137.5	10.8052	18.3825	10.8052	3.08401	10.8052	-4.49143	14.5121	49.5561
	13.3278	63.5922	14.7194	-0.44389	14.7194	10.202	14.4634	0.77571	14.4756	1.26506	14.4756	-0.31702	14.4756	0.89878	14.4756	0.44358	14.4756	3.24739	16.8099	143	10.8174	20.5907	10.8174	4.64748	10.8174	-3.46499	14.5243	47.5804
	13.3397	57.474	14.7316	-0.54414	14.7316	11.6792	14.4756	1.26667	14.4878	1.67865	14.4878	-0.54614	14.4878	0.08169	14.4878	-1.10227	14.4878	3.35985	16.8221	148.5	10.8296	23.0193	10.8296	6.21179	10.8296	-3.14853	14.5365	46.0219
	13.3517	51.7923	14.7438	-0.5571	14.7438	12.4083	14.4878	0.65409	14.5	1.41495	14.5	-0.53176	14.5	-1.07067	14.5	-2.60922	14.5	-0.71755	16.8343	154	10.8418	25.7706	10.8418	9.18228	10.8418	-3.52346	14.5487	44.485
	13.3637	46.5356	14.756	-0.84836	14.756	13.1209	14.5	0.04856	14.5121	1.22981	14.5121	0.13112	14.5121	-2.54488	14.5121	-0.45623	14.5121	-2.35567	16.8465	159.5	10.8539	29.012	10.8539	13.1992	10.8539	-2.68318	14.5609	44.2811
	13.3757	41.69	14.7682	-0.87619	14.7682	13.6183	14.5121	0.12742	14.5243	0.19222	14.5243	1.03411	14.5243	-2.47133	14.5243	-0.79361	14.5243	-3.99218	16.8587	165	10.8661	34.6756	10.8661	18.1181	10.8661	-1.98388	14.5731	44.7562
	13.3876	37.2396	14.7804	-0.06821	14.7804	14.0936	14.5243	0.22126	14.5365	-0.76265	14.5365	1.02785	14.5365	-1.79445	14.5365	1.39362	14.5365	-5.20185	16.8709	165	10.8783	38.8577	10.8783	23.9054	10.8783	-0.97199	14.5853	43.6408
	13.3996	33.1668	14.7926	-0.01585	14.7926	13.7673	14.5365	1.31902	14.5487	-0.43364	14.5487	0.10414	14.5487	-0.63131	14.5487	-1.69522	14.5487	0.93674	16.8831	176	10.8905	45.8387	10.8905	29.3003	10.8905	1.40183	14.5975	39.8806
	13.4116	29.4529	14.8048	0.06573	14.8048	13.4685	14.5487	1.16607	14.5609	-0.57481	14.5609	-0.51228	14.5609	-0.27741	14.5609	-1.87234	14.5609	1.55045	16.8953	187	10.9027	52.4393	10.9027	30.0879	10.9027	1.55667	14.6097	36.2983
	13.4235	26.0783	14.817	-0.43099	14.817	12.8395	14.5609	0.16925	14.5731	0.64305	14.5731	-0.27778	14.5731	-0.01015	14.5731	-2.59605	14.5731	5.38668	16.9075	192.5	10.9149	57.6083	10.9149	33.3068	10.9149	1.91477	14.6219	33.0171
	13.4355	23.0227	14.8292	-0.63545	14.8292	11.8674	14.5731	-0.59045	14.5853	1.44658	14.5853	-0.04082	14.5853	1.73718	14.5853	1.43298	14.5853	4.27425	16.9197	192.5	10.9271	66.4939	10.9271	37.834	10.9271	3.96172	14.6341	31.0847
	13.4475	20.2656	14.8414	-0.08755	14.8414	10.4709	14.5853	-1.2204	14.5975	1.63011	14.5975	1.26323	14.5975	2.29359	14.5975	3.22633	14.5975	2.68637	16.9319	198	10.9393	77.3563	10.9393	43.9109	10.9393	5.55628	14.6463	28.4185
	13.4595	17.7865	14.8536	0.38256	14.8536	8.97413	14.5975	-0.96388	14.6097	1.0432	14.6097	1.83668	14.6097	2.37518	14.6097	4.07444	14.6097	0.15368	16.9441	203.5	10.9515	89.0001	10.9515	51.6813	10.9515	6.76968	14.6585	25.6127
	13.4714	15.5649	14.8658	0.84265	14.8658	7.31386	14.6097	0.000875135	14.6219	0.62886	14.6219	1.55558	14.6219	2.46552	14.6219	3.56424	14.6219	0.98441	16.9563	203.5	10.9637	101.639	10.9637	59.405	10.9637	8.58663	14.6707	20.7685
	13.4834	13.5809	14.878	1.32496	14.878	6.68751	14.6219	-0.01869	14.6341	1.16675	14.6341	0.94898	14.6341	2.73836	14.6341	0.75885	14.6341	1.63839	16.9685	209	10.9759	113.471	10.9759	68.3684	10.9759	9.46541	14.6829	17.8366
	13.4954	11.815	14.8902	0.96825	14.8902	6.40584	14.6341	0.79851	14.6463	1.29633	14.6463	0.09306	14.6463	1.91704	14.6463	0.02278	14.6463	2.83996	16.9807	214.5	10.9881	124.302	10.9881	76.2617	10.9881	11.4397	14.6951	15.9923
	13.5074	10.2487	14.9024	0.19027	14.9024	6.87226	14.6463	0.54985	14.6585	0.92829	14.6585	-0.72304	14.6585	1.04413	14.6585	0.02062	14.6585	1.69643	16.9929	220	11.0003	136.684	11.0003	87.442	11.0003	14.7483	14.7073	15.0249
	13.5193	8.86402	14.9145	-0.71044	14.9145	7.31416	14.6585	1.20459	14.6707	-0.45864	14.6707	-1.24666	14.6707	1.68356	14.6707	-0.6698	14.6707	-0.5194	17.0051	225.5	11.0125	149.306	11.0125	97.4507	11.0125	17.9205	14.7194	13.3587
	13.5313	7.64395	14.9267	-0.48046	14.9267	6.61775	14.6707	1.05137	14.6829	-0.8208	14.6829	-0.73699	14.6829	2.48556	14.6829	-0.56662	14.6829	-2.35582	17.0173	231	11.0247	161.456	11.0247	108.69	11.0247	21.2046	14.7316	10.9908
	13.5433	6.5725	14.9389	0.07051	14.9389	6.19265	14.6829	0.94007	14.6951	-0.87115	14.6951	-1.08145	14.6951	3.5916	14.6951	1.47243	14.6951	-2.02415	17.0295	236.5	11.0369	170.591	11.0369	121.248	11.0369	24.1613	14.7438	9.91486
	13.5552	5.63469	14.9511	1.53143	14.9511	5.81758	14.6951	0.23678	14.7073	-0.65638	14.7073	0.02264	14.7073	3.28272	14.7073	4.20697	14.7073	-0.96293	17.0417	242	11.0491	182.755	11.0491	134.136	11.0491	27.0016	14.756	8.19252
	13.5672	4.81654	14.9633	2.31874	14.9633	6.23906	14.7073	0.04599	14.7194	-1.26403	14.7194	0.33006	14.7194	3.60391	14.7194	5.53501	14.7194	-3.48833	17.0539	247.5	11.0612	196.65	11.0612	147.829	11.0612	31.5499	14.7682	6.41242
	13.5792	4.10513	14.9755	2.28236	14.9755	5.77354	14.7194	-0.73851	14.7316	-0.96203	14.7316	-0.21753	14.7316	5.10497	14.7316	2.16686	14.7316	-3.39341	17.0661	247.5	11.0734	209.837	11.0734	163.636	11.0734	37.2017	14.7804	4.61453
	13.5912	3.48855	14.9877	2.03227	14.9877	5.0281	14.7316	-0.47283	14.7438	-1.65336	14.7438	0.69673	14.7438	4.48899	14.7438	1.4963	14.7438	0.42842	17.0783	247.5	11.0856	225.829	11.0856	180.307	11.0856	43.281	14.7926	3.99865
	13.6031	2.95589	14.9999	1.73459	14.9999	3.90812	14.7438	-0.3881	14.756	-1.55615	14.756	0.7972	14.756	2.93914	14.756	0.71533	14.756	3.86348	17.0905	247.5	11.0978	238.066	11.0978	199.87	11.0978	50.439	14.8048	3.04069
	13.6151	2.49723	15.0121	1.69249	15.0121	3.21297	14.756	-0.6606	14.7682	-2.40053	14.7682	1.15303	14.7682	2.35468	14.7682	0.07551	14.7682	6.72834	17.1027	253	11.11	251.058	11.11	218.943	11.11	56.8528	14.817	2.6503
	13.6271	2.10356	15.0243	1.90663	15.0243	4.00419	14.7682	-0.88197	14.7804	-2.10174	14.7804	2.08572	14.7804	3.59626	14.7804	-0.28367	14.7804	6.74033	17.1149	253	11.1222	261.935	11.1222	238.515	11.1222	64.2115	14.8292	1.58602
	13.639	1.76676	15.0365	1.94413	15.0365	4.22983	14.7804	-0.85569	14.7926	-1.84655	14.7926	1.95727	14.7926	4.09087	14.7926	1.31164	14.7926	6.70463	17.1271	253	11.1344	268.833	11.1344	255.444	11.1344	73.6308	14.8414	1.30257
	13.651	1.47954	15.0487	2.17019	15.0487	3.59403	14.7926	-0.22278	14.8048	0.17675	14.8048	1.67315	14.8048	4.60603	14.8048	5.67704	14.8048	7.19977	17.1393	258.5	11.1466	275.928	11.1466	268.382	11.1466	81.0603	14.8536	0.12225
	13.663	1.23538	15.0609	1.60767	15.0609	2.90231	14.8048	-0.11341	14.817	0.75241	14.817	2.3519	14.817	2.86129	14.817	7.82347	14.817	4.40656	17.1515	264	11.1588	279.193	11.1588	281.196	11.1588	91.3482	14.8658	-0.18359
	13.675	1.0285	15.0731	1.34218	15.0731	1.68631	14.817	-0.80106	14.8292	0.73857	14.8292	3.06338	14.8292	1.76738	14.8292	5.64071	14.8292	4.04881	17.1637	264	11.171	283.338	11.171	295.497	11.171	100.628	14.878	-1.07077
	13.6869	0.85375	15.0853	0.7158	15.0853	1.18656	14.8292	-1.27884	14.8414	1.31357	14.8414	4.78807	14.8414	0.94738	14.8414	5.1343	14.8414	3.60155	17.1759	264	11.1832	284.685	11.1832	309.699	11.1832	109.853	14.8902	-1.0807
	13.6989	0.70662	15.0975	0.66189	15.0975	0.59938	14.8414	-1.49033	14.8536	1.45399	14.8536	6.28209	14.8536	0.56137	14.8536	5.44498	14.8536	5.19485	17.1881	264	11.1954	284.884	11.1954	324.233	11.1954	122.193	14.9024	-1.4602
	13.7109	0.58313	15.1097	0.788	15.1097	-0.52676	14.8536	-1.16184	14.8658	0.97591	14.8658	5.74513	14.8658	0.99211	14.8658	5.2511	14.8658	5.68254	17.2003	264	11.2076	281.736	11.2076	335.543	11.2076	134.418	14.9145	-2.34776
	13.7228	0.47981	15.1218	0.80266	15.1218	-0.51682	14.8658	0.83644	14.878	0.42095	14.878	4.88345	14.878	1.16448	14.878	5.95392	14.878	3.28053	17.2125	264	11.2198	277.866	11.2198	342.325	11.2198	150.659	14.9267	-3.91819
	13.7348	0.39364	15.134	1.51089	15.134	-0.36167	14.878	2.19603	14.8902	0.13386	14.8902	2.9717	14.8902	1.91805	14.8902	6.59916	14.8902	3.33958	17.2247	264	11.232	270.357	11.232	345.612	11.232	165.116	14.9389	-4.3329
	13.7468	0.322	15.1462	1.89847	15.1462	0.00135	14.8902	2.18749	14.9024	-0.00753	14.9024	1.71574	14.9024	3.38829	14.9024	6.83558	14.9024	3.87451	17.2369	258.5	11.2442	264.097	11.2442	347.494	11.2442	178.578	14.9511	-3.53049
	13.7588	0.26263	15.1584	2.14085	15.1584	0.39823	14.9024	1.88385	14.9145	0.84281	14.9145	0.58734	14.9145	4.70877	14.9145	6.44068	14.9145	5.6249	17.2491	258.5	11.2563	256.502	11.2563	344.442	11.2563	193.512	14.9633	-2.10534
	13.7707	0.21358	15.1706	2.13352	15.1706	-0.61544	14.9145	1.39522	14.9267	0.5704	14.9267	0.74922	14.9267	3.69768	14.9267	5.65859	14.9267	7.3755	17.2613	258.5	11.2685	248.645	11.2685	341.794	11.2685	207.289	14.9755	-2.03004
	13.7827	0.17318	15.1828	2.27609	15.1828	-0.44222	14.9267	0.88648	14.9389	1.50153	14.9389	1.68926	14.9389	3.27838	14.9389	6.00909	14.9389	7.20116	17.2735	253	11.2807	237.526	11.2807	339.161	11.2807	222.906	14.9877	-1.47847
	13.7947	0.14001	15.195	1.84767	15.195	-0.56644	14.9389	0.41217	14.9511	1.32189	14.9511	2.03986	14.9511	0.95358	14.9511	5.96249	14.9511	5.58533	17.2857	253	11.2929	226.401	11.2929	334.41	11.2929	236.671	14.9999	0.21548
	13.8066	0.11286	15.2072	1.52291	15.2072	0.07153	14.9511	0.9621	14.9633	2.52903	14.9633	2.2562	14.9633	0.29524	14.9633	5.2765	14.9633	0.56315	17.2979	247.5	11.3051	215.908	11.3051	328.386	11.3051	247.868	15.0121	1.99472
	13.8186	0.09071	15.2194	1.70901	15.2194	0.06746	14.9633	2.61997	14.9755	2.50737	14.9755	0.84842	14.9755	1.60369	14.9755	4.5336	14.9755	-1.10704	17.3101	247.5	11.3173	205.441	11.3173	317.384	11.3173	258.187	15.0243	1.45043
	13.8306	0.07269	15.2316	1.60865	15.2316	-0.4169	14.9755	2.97041	14.9877	3.46404	14.9877	-0.08528	14.9877	3.20906	14.9877	0.58369	14.9877	-0.37965	17.3223	247.5	11.3295	194.916	11.3295	303.061	11.3295	267.844	15.0365	1.30811
	13.8426	0.05809	15.2438	1.09305	15.2438	-0.61352	14.9877	4.02631	14.9999	3.58406	14.9999	-1.15364	14.9999	2.03844	14.9999	-1.20367	14.9999	3.04652	17.3345	247.5	11.3417	182.566	11.3417	291.267	11.3417	276.831	15.0487	0.96206
	13.8545	0.04628	15.256	-0.06921	15.256	-0.92178	14.9999	4.24216	15.0121	2.78569	15.0121	-0.7875	15.0121	2.50376	15.0121	-2.52176	15.0121	6.90743	17.3467	242	11.3539	168.412	11.3539	273.314	11.3539	284.699	15.0609	1.35176
	13.8665	0.03676	15.2682	0.07811	15.2682	-0.81154	15.0121	5.66743	15.0243	1.66916	15.0243	1.4867	15.0243	0.89142	15.0243	-1.31819	15.0243	9.79948	17.3589	236.5	11.3661	154.655	11.3661	258.792	11.3661	288.698	15.0731	2.1762
	13.8785	0.02912	15.2804	0.16975	15.2804	-1.38343	15.0243	6.41381	15.0365	0.72635	15.0365	2.39581	15.0365	0.13163	15.0365	-2.47307	15.0365	12.2301	17.3711	236.5	11.3783	139.493	11.3783	242.258	11.3783	289.999	15.0853	2.20615
	13.8904	0.02299	15.2926	-0.1548	15.2926	-1.4244	15.0365	7.29631	15.0487	0.45131	15.0487	2.54209	15.0487	2.66707	15.0487	0.20368	15.0487	7.87551	17.3833	225.5	11.3905	129.64	11.3905	227.595	11.3905	288.615	15.0975	1.55343
	13.9024	0.01811	15.3048	-0.08331	15.3048	-1.27271	15.0487	9.0128	15.0609	0.45058	15.0609	2.69545	15.0609	2.67025	15.0609	1.72174	15.0609	5.20862	17.3955	225.5	11.4027	119.4	11.4027	215.462	11.4027	287.719	15.1097	0.66316
	13.9144	0.01421	15.317	-0.0258	15.317	-0.85201	15.0609	10.8822	15.0731	0.45135	15.0731	3.01795	15.0731	3.77308	15.0731	4.64646	15.0731	3.6957	17.4077	225.5	11.4149	110.308	11.4149	203.154	11.4149	285.625	15.1218	2.63113
	13.9264	0.01113	15.3291	0.52065	15.3291	-1.06329	15.0731	11.257	15.0853	0.33203	15.0853	3.92465	15.0853	2.07313	15.0853	5.8256	15.0853	4.90116	17.4199	220	11.4271	100.975	11.4271	188.598	11.4271	281.191	15.134	3.36011
	13.9383	0.00868	15.3413	-0.15504	15.3413	-1.36323	15.0853	10.3673	15.0975	0.96301	15.0975	4.08165	15.0975	0.27905	15.0975	4.29422	15.0975	5.84374	17.4321	220	11.4393	94.9504	11.4393	175.286	11.4393	274.676	15.1462	2.75164
	13.9503	0.00676	15.3535	-0.48444	15.3535	-1.85843	15.0975	8.80521	15.1097	1.48475	15.1097	2.81959	15.1097	-1.83173	15.1097	0.96427	15.1097	5.67344	17.4443	220	11.4515	85.2939	11.4515	159.481	11.4515	262.949	15.1584	0.95519
	13.9623	0.00524	15.3657	-0.44887	15.3657	-1.33195	15.1097	7.49594	15.1218	1.30443	15.1218	2.34585	15.1218	-3.00094	15.1218	-0.62052	15.1218	2.92495	17.4565	209	11.4636	73.8155	11.4636	145.637	11.4636	253.31	15.1706	0.65819
	13.9743	0.00406	15.3779	0.01071	15.3779	-0.62907	15.1218	6.27064	15.134	1.42587	15.134	2.48541	15.134	-1.7259	15.134	0.01698	15.134	-0.05686	17.4687	203.5	11.4758	62.4734	11.4758	131.008	11.4758	243.627	15.1828	1.80276
	13.9862	0.00313	15.3901	0.38634	15.3901	-0.78449	15.134	5.5288	15.1462	1.09275	15.1462	1.95161	15.1462	-0.49584	15.1462	1.09565	15.1462	-2.54585	17.4809	198	11.488	54.4502	11.488	116.419	11.488	233.922	15.195	2.55157
	13.9982	0.00241	15.4023	-0.64893	15.4023	-1.44716	15.1462	5.66443	15.1584	1.15808	15.1584	2.42821	15.1584	-0.7163	15.1584	2.49342	15.1584	-1.76738	17.4931	198	11.5002	47.974	11.5002	102.34	11.5002	223.637	15.2072	2.09127
	14.0102	0.00185	15.4145	-0.33781	15.4145	-1.22128	15.1584	5.54146	15.1706	1.40141	15.1706	1.80818	15.1706	-1.369	15.1706	2.50812	15.1706	0.3056	17.5053	192.5	11.5124	41.2828	11.5124	89.4646	11.5124	211.83	15.2194	2.67295
	14.0221	0.00141	15.4267	0.27854	15.4267	-0.74309	15.1706	5.14257	15.1828	2.9852	15.1828	1.67368	15.1828	-0.50155	15.1828	0.91578	15.1828	0.61827	17.5175	192.5	11.5246	31.7139	11.5246	77.3492	11.5246	196.549	15.2316	4.11381
	14.0341	0.00108	15.4389	0.99559	15.4389	-0.18026	15.1828	5.03069	15.195	3.49003	15.195	0.89708	15.195	1.80078	15.195	1.68275	15.195	3.22281	17.5297	181.5	11.5368	22.8975	11.5368	70.0731	11.5368	182.66	15.2438	4.6177
	14.0461	0.000818141	15.4511	0.80593	15.4511	-0.59379	15.195	5.72074	15.2072	5.22447	15.2072	0.20821	15.2072	2.32917	15.2072	0.3752	15.2072	3.65655	17.5419	176	11.549	18.2879	11.549	61.6009	11.549	168.575	15.256	4.01523
	14.0581	0.000620108	15.4633	1.05473	15.4633	-0.88968	15.2072	5.44455	15.2194	5.37847	15.2194	-0.33296	15.2194	0.95511	15.2194	0.79335	15.2194	4.10407	17.5541	176	11.5612	15.897	11.5612	54.8989	11.5612	156.681	15.2682	2.17258
	14.07	0.000468633	15.4755	0.8031	15.4755	-0.40024	15.2194	4.34635	15.2316	5.07421	15.2316	-0.89732	15.2316	-3.44033	15.2316	0.11384	15.2316	1.94151	17.5663	170.5	11.5734	12.5566	11.5734	48.2031	11.5734	145.397	15.2804	0.99397
	14.082	0.000353122	15.4877	1.379	15.4877	0.36791	15.2316	2.13617	15.2438	4.67508	15.2438	-1.05766	15.2438	-5.41168	15.2438	-0.66932	15.2438	-0.21217	17.5785	165	11.5856	7.54337	11.5856	40.239	11.5856	132.649	15.2926	1.87582
	14.094	0.000265303	15.4999	1.26988	15.4999	-0.30173	15.2438	1.88533	15.256	5.01264	15.256	-0.76111	15.256	-4.5009	15.256	-1.80288	15.256	0.42725	17.5907	159.5	11.5978	0.79923	11.5978	33.5034	11.5978	121.732	15.3048	3.87132
	14.1059	0.000198741	15.5121	1.1773	15.5121	-0.42517	15.256	1.35661	15.2682	5.31605	15.2682	-0.64308	15.2682	-0.31085	15.2682	-0.52245	15.2682	1.62703	17.6029	154	11.61	-3.53203	11.61	29.9267	11.61	111.574	15.317	5.0789
	14.1179	0.000148442	15.5242	1.60312	15.5242	-0.05645	15.2682	2.34958	15.2804	7.11868	15.2804	-0.33369	15.2804	2.45422	15.2804	0.85495	15.2804	1.76082	17.6151	148.5	11.6222	-7.28956	11.6222	23.5152	11.6222	101.402	15.3291	5.22625
	14.1299	0.000110549	15.5364	1.37159	15.5364	0.07556	15.2804	2.57726	15.2926	7.56998	15.2926	-0.99013	15.2926	2.36892	15.2926	3.8637	15.2926	3.32516	17.6273	148.5	11.6344	-10.9232	11.6344	18.489	11.6344	92.9295	15.3413	4.15523
	14.1419	8.20873e-05	15.5486	0.86442	15.5486	-0.25697	15.2926	2.07168	15.3048	7.8565	15.3048	0.70303	15.3048	2.66168	15.3048	5.39091	15.3048	6.36311	17.6395	143	11.6466	-15.2018	11.6466	10.7185	11.6466	82.9814	15.3535	3.47686
	14.1538	6.0775e-05	15.5608	0.13832	15.5608	-0.3605	15.3048	1.48498	15.317	6.83128	15.317	1.38057	15.317	2.06379	15.317	3.77747	15.317	6.0994	17.6517	137.5	11.6587	-16.2986	11.6587	4.8102	11.6587	74.4251	15.3657	2.68685
	14.1658	4.48642e-05	15.573	-0.44187	15.573	-0.19506	15.317	0.60351	15.3291	5.82844	15.3291	2.3584	15.3291	3.63	15.3291	0.61859	15.3291	4.83315	17.6639	132	11.6709	-19.1561	11.6709	0.5001	11.6709	66.8785	15.3779	2.79095
	14.1778	3.30218e-05	15.5852	-0.29088	15.5852	0.9325	15.3291	0.34099	15.3413	5.44338	15.3413	2.53117	15.3413	2.32691	15.3413	-2.3696	15.3413	1.21594	17.6761	126.5	11.6831	-19.7133	11.6831	-2.18162	11.6831	59.9454	15.3901	1.92109
	14.1898	2.42342e-05	15.5974	-0.0974	15.5974	1.83461	15.3413	0.4856	15.3535	6.06042	15.3535	0.71264	15.3535	1.59195	15.3535	-3.42083	15.3535	-1.63058	17.6883	121	11.6953	-24.793	11.6953	-4.72642	11.6953	54.1236	15.4023	1.4732
	14.2017	1.7733e-05	15.6096	-0.0832	15.6096	1.84047	15.3535	1.61799	15.3657	5.51789	15.3657	0.04928	15.3657	0.42585	15.3657	-2.28322	15.3657	-1.62639	17.7005	115.5	11.7075	-24.2573	11.7075	-7.04756	11.7075	47.7417	15.4145	0.82357
	14.2137	1.29378e-05	15.6218	-0.46086	15.6218	1.82061	15.3657	2.00049	15.3779	5.12125	15.3779	-0.07849	15.3779	-0.1882	15.3779	-1.99767	15.3779	-0.15624	17.7127	110	11.7197	-24.8526	11.7197	-9.94429	11.7197	41.9283	15.4267	0.62239
	14.2257	9.41169e-06	15.634	-0.47115	15.634	2.0062	15.3779	1.39325	15.3901	3.56256	15.3901	0.18699	15.3901	0.52067	15.3901	-2.36953	15.3901	-0.79168	17.7249	104.5	11.7319	-20.4721	11.7319	-13.1374	11.7319	34.3512	15.4389	-0.52979
	14.2376	6.82653e-06	15.6462	-0.18428	15.6462	1.9863	15.3901	1.08125	15.4023	2.7649	15.4023	1.10591	15.4023	0.49254	15.4023	-1.75743	15.4023	-4.87008	17.7371	99	11.7441	-20.3733	11.7441	-15.3137	11.7441	27.6772	15.4511	0.27788
	14.2496	4.93694e-06	15.6584	0.04294	15.6584	1.90869	15.4023	0.69804	15.4145	3.25778	15.4145	1.70355	15.4145	-0.32206	15.4145	-3.08217	15.4145	-5.78693	17.7493	99	11.7563	-23.8441	11.7563	-17.6726	11.7563	21.5448	15.4633	1.4323
	14.2616	3.55994e-06	15.6706	0.40112	15.6706	1.5311	15.4145	0.8909	15.4267	3.43048	15.4267	1.79436	15.4267	0.7046	15.4267	0.17136	15.4267	-6.23959	17.7615	93.5	11.7685	-23.7669	11.7685	-19.6736	11.7685	17.5739	15.4755	1.22471
	14.2736	2.55949e-06	15.6828	0.83379	15.6828	0.76444	15.4267	1.39213	15.4389	2.3048	15.4389	2.69428	15.4389	2.1824	15.4389	0.28052	15.4389	0.06547	17.7737	93.5	11.7807	-20.3808	11.7807	-19.5505	11.7807	13.668	15.4877	2.19642
	14.2855	1.83481e-06	15.695	1.22473	15.695	1.05875	15.4389	1.09388	15.4511	1.0653	15.4511	3.57261	15.4511	4.5562	15.4511	-0.07114	15.4511	3.09744	17.7859	88	11.7929	-17.1949	11.7929	-20.5776	11.7929	10.9293	15.4999	1.00841
	14.2975	1.31146e-06	15.7072	1.11728	15.7072	0.77159	15.4511	0.92176	15.4633	1.46358	15.4633	5.08049	15.4633	4.33062	15.4633	-0.12265	15.4633	1.72446	17.7981	82.5	11.8051	-12.0094	11.8051	-21.3852	11.8051	7.05276	15.5121	0.73155
	14.3095	9.34636e-07	15.7194	1.0121	15.7194	0.82716	15.4633	1.185	15.4755	2.05419	15.4755	6.8602	15.4755	3.22248	15.4755	-0.56792	15.4755	0.623	17.8103	77	11.8173	-8.60615	11.8173	-21.6606	11.8173	3.08568	15.5242	-1.02138
	14.3215	6.64138e-07	15.7315	0.99009	15.7315	1.25747	15.4755	2.08855	15.4877	3.3739	15.4877	8.02082	15.4877	2.4361	15.4877	1.63692	15.4877	-0.53727	17.8225	71.5	11.8295	-2.43937	11.8295	-20.6021	11.8295	-0.54203	15.5364	-2.76228
	14.3334	4.70544e-07	15.7437	1.76808	15.7437	0.87011	15.4877	2.30436	15.4999	2.61508	15.4999	9.96092	15.4999	2.45746	15.4999	3.28349	15.4999	1.26032	17.8347	71.5	11.8417	5.36228	11.8417	-15.0188	11.8417	-3.30501	15.5486	-2.97025
	14.3454	3.32405e-07	15.7559	1.61744	15.7559	0.194	15.4999	2.07913	15.5121	1.6357	15.5121	10.9249	15.5121	3.84668	15.5121	0.92702	15.5121	-0.49949	17.8469	71.5	11.8539	16.188	11.8539	-9.35046	11.8539	-3.4409	15.5608	-2.1578
	14.3574	2.34133e-07	15.7681	0.7124	15.7681	0.49233	15.5121	1.84981	15.5242	0.25787	15.5242	11.1818	15.5242	3.49937	15.5242	0.56293	15.5242	-1.09802	17.8591	66	11.866	27.8744	11.866	-6.1929	11.866	-4.64371	15.573	-0.04388
	14.3693	1.6443e-07	15.7803	0.58035	15.7803	0.6437	15.5242	2.04617	15.5364	-0.49018	15.5364	10.9342	15.5364	2.54428	15.5364	0.3146	15.5364	-2.00375	17.8713	66	11.8782	39.9074	11.8782	-1.16055	11.8782	-5.12652	15.5852	1.63182
	14.3813	1.15141e-07	15.7925	0.75337	15.7925	1.65319	15.5364	2.31228	15.5486	-0.59052	15.5486	9.98778	15.5486	4.62812	15.5486	0.87576	15.5486	-1.96314	17.8835	60.5	11.8904	53.126	11.8904	5.42641	11.8904	-8.88285	15.5974	1.78071
	14.3933	8.03898e-08	15.8047	1.34286	15.8047	2.24544	15.5486	1.21634	15.5608	-0.66589	15.5608	8.98712	15.5608	3.15207	15.5608	3.73813	15.5608	-1.69999	17.8957	60.5	11.9026	68.3529	11.9026	14.2901	11.9026	-10.8176	15.6096	0.86409
	14.4053	5.59629e-08	15.8169	1.89346	15.8169	2.94909	15.5608	0.1039	15.573	-0.5154	15.573	7.52105	15.573	0.80775	15.573	6.59126	15.573	-2.93659	17.9079	55	11.9148	87.402	11.9148	21.676	11.9148	-11.4912	15.6218	-0.54922
	14.4172	3.88441e-08	15.8291	2.27773	15.8291	2.26828	15.573	-0.9909	15.5852	0.03632	15.5852	5.37299	15.5852	3.49937	15.5852	6.74576	15.5852	-0.86501	17.9201	49.5	11.927	107.79	11.927	29.4878	11.927	-10.394	15.634	-1.62285
	14.4292	2.68829e-08	15.8413	2.50255	15.8413	1.32986	15.5852	0.48651	15.5974	0.06155	15.5974	3.36745	15.5974	3.23889	15.5974	10.2741	15.5974	0.75773	17.9323	44	11.9392	133.903	11.9392	40.3712	11.9392	-10.8081	15.6462	-2.04655
	14.4412	1.85504e-08	15.8535	2.40399	15.8535	1.12068	15.5974	0.6578	15.6096	-0.24257	15.6096	1.94073	15.6096	2.2838	15.6096	10.5654	15.6096	3.22681	17.9445	38.5	11.9514	162.459	11.9514	51.9199	11.9514	-10.6332	15.6584	-0.9498
	14.4531	1.27631e-08	15.8657	2.53542	15.8657	1.86088	15.6096	2.03412	15.6218	-0.41861	15.6218	1.19468	15.6218	2.97841	15.6218	13.1998	15.6218	4.49661	17.9567	38.5	11.9636	194.642	11.9636	67.634	11.9636	-9.45259	15.6706	-0.02371
	14.4651	8.75562e-09	15.8779	2.33041	15.8779	2.92644	15.6218	1.74864	15.634	0.30654	15.634	1.28408	15.634	2.11015	15.634	16.2447	15.634	6.72006	17.9689	38.5	11.9758	232.057	11.9758	85.0835	11.9758	-6.43837	15.6828	-0.75292
	14.4771	5.98885e-09	15.8901	2.57218	15.8901	2.46759	15.634	1.76397	15.6462	1.35642	15.6462	0.48303	15.6462	3.15207	15.6462	18.6326	15.6462	8.18286	17.9811	38.5	11.988	272.932	11.988	105.428	11.988	-4.27904	15.695	-1.10315
	14.4891	4.08437e-09	15.9023	2.53116	15.9023	1.91833	15.6462	2.13309	15.6584	1.41572	15.6584	0.02274	15.6584	4.10716	15.6584	17.9401	15.6584	11.2341	17.9933	33	12.0002	319.11	12.0002	128.662	12.0002	-3.26725	15.7072	-1.75644
	14.501	2.77737e-09	15.9145	2.82408	15.9145	2.1999	15.6584	1.97466	15.6706	0.76945	15.6706	1.01399	15.6706	2.97841	15.6706	15.3195	15.6706	10.527	18.0055	27.5	12.0124	370.308	12.0124	154.888	12.0124	-1.00565	15.7194	-1.22414
	14.513	1.88308e-09	15.9266	2.97521	15.9266	2.46907	15.6706	1.60416	15.6828	-0.41241	15.6828	0.65426	15.6828	1.41554	15.6828	12.4867	15.6828	9.10601	18.0177	22	12.0246	423.384	12.0246	182.464	12.0246	2.70663	15.7315	-1.29504
	14.525	1.273e-09	15.9388	3.07525	15.9388	2.85984	15.6828	1.24551	15.695	-0.62061	15.695	0.46821	15.695	1.78213	15.695	12.7965	15.695	12.5679	18.0299	27.5	12.0368	484.217	12.0368	215.204	12.0368	6.7075	15.7437	-1.38328
	14.5369	8.58057e-10	15.951	3.67604	15.951	2.92803	15.695	1.4923	15.7072	0.5869	15.7072	-0.02261	15.7072	1.98496	15.7072	10.9207	15.7072	13.8991	18.0421	27.5	12.049	546.063	12.049	250.337	12.049	12.2675	15.7559	-1.32497
	14.5489	5.76672e-10	15.9632	4.38719	15.9632	2.08801	15.7072	2.56631	15.7194	2.00441	15.7194	-0.86878	15.7194	2.31498	15.7194	8.35288	15.7194	16.0808	18.0543	27.5	12.0611	611.197	12.0611	292.848	12.0611	16.7328	15.7681	-1.20604
	14.5609	3.86428e-10	15.9754	5.68319	15.9754	2.33097	15.7194	1.81823	15.7315	2.72757	15.7315	-1.46416	15.7315	-0.5673	15.7315	6.10535	15.7315	16.3152	18.0665	27.5	12.0733	678.566	12.0733	342.695	12.0733	24.0978	15.7803	0.98403
	14.5729	2.58187e-10	15.9876	6.31221	15.9876	2.02041	15.7315	1.12664	15.7437	2.59161	15.7437	-0.82547	15.7437	-0.89264	15.7437	3.19671	15.7437	19.1886	18.0787	27.5	12.0855	744.336	12.0855	396.433	12.0855	32.0188	15.7925	1.92671
	14.5848	1.71999e-10	15.9998	6.6728	15.9998	2.15471	15.7437	0.62062	15.7559	2.14642	15.7559	-0.40225	15.7559	0.06728	15.7559	-0.3534	15.7559	22.1235	18.0909	27.5	12.0977	806.913	12.0977	450.087	12.0977	40.1054	15.8047	2.26895
	14.5968	1.14247e-10	16.012	7.95735	16.012	2.30064	15.7559	1.32787	15.7681	2.56785	15.7681	0.07094	15.7681	0.29972	15.7681	-0.0178	15.7681	19.5935	18.1031	22	12.1099	870.857	12.1099	505.913	12.1099	50.8798	15.8169	2.10736
	14.6088	7.56637e-11	16.0242	9.36954	16.0242	2.82918	15.7681	0.97435	15.7803	3.42748	15.7803	0.53295	15.7803	0.70373	15.7803	-0.24004	15.7803	16.8822	18.1153	22	12.1221	924.301	12.1221	555.255	12.1221	60.354	15.8291	1.76418
	14.6207	4.99641e-11	16.0364	11.1855	16.0364	3.3226	15.7803	1.47064	15.7925	3.56361	15.7925	0.60667	15.7925	-0.58064	15.7925	2.23631	15.7925	14.2561	18.1275	22	12.1343	975.05	12.1343	613.969	12.1343	72.5655	15.8413	2.99058
	14.6327	3.28969e-11	16.0486	12.9691	16.0486	2.89568	15.7925	2.22816	15.8047	3.50197	15.8047	-0.05925	15.8047	0.71159	15.8047	3.3115	15.8047	10.9036	18.1397	22	12.1465	1019.42	12.1465	670.825	12.1465	84.8089	15.8535	3.85993
	14.6447	2.15962e-11	16.0608	14.4863	16.0608	2.21154	15.8047	2.04708	15.8169	4.08317	15.8169	0.11416	15.8169	0.47874	15.8169	4.79404	15.8169	9.32502	18.1519	16.5	12.1587	1061.33	12.1587	725.762	12.1587	99.7837	15.8657	3.45248
	14.6567	1.4136e-11	16.073	16.4254	16.073	2.53756	15.8169	2.34834	15.8291	3.56042	15.8291	0.63428	15.8291	0.67944	15.8291	6.64349	15.8291	5.23783	18.1641	16.5	12.1709	1094.78	12.1709	777.536	12.1709	115.286	15.8779	3.49505
	14.6686	9.22574e-12	16.0852	17.7774	16.0852	2.01628	15.8291	1.02094	15.8413	3.19805	15.8413	1.19402	15.8413	1.71538	15.8413	4.15653	15.8413	3.70259	18.1763	16.5	12.1831	1114.43	12.1831	824.258	12.1831	131.403	15.8901	2.45389
	14.6806	6.00347e-12	16.0974	18.3819	16.0974	2.98893	15.8413	1.32751	15.8535	2.27488	15.8535	1.65172	15.8535	2.57631	15.8535	2.68366	15.8535	4.5595	18.1885	16.5	12.1953	1128.22	12.1953	866.471	12.1953	148.054	15.9023	1.92264
	14.6926	3.8952e-12	16.1095	18.4216	16.1095	3.49008	15.8535	1.99041	15.8657	1.11992	15.8657	1.22274	15.8657	3.01219	15.8657	1.82197	15.8657	6.9611	18.2007	11	12.2075	1122.82	12.2075	903.246	12.2075	165.461	15.9145	1.03913
	14.7046	2.5199e-12	16.1217	18.8605	16.1217	3.21198	15.8657	2.8886	15.8779	0.7509	15.8779	2.07276	15.8779	3.46071	15.8779	5.09792	15.8779	7.82231	18.2129	5.5	12.2197	1108.38	12.2197	929.241	12.2197	182.175	15.9266	0.73378
	14.7165	1.62541e-12	16.1339	18.8374	16.1339	2.72191	15.8779	3.5209	15.8901	1.38671	15.8901	2.703	15.8901	4.52242	15.8901	4.37425	15.8901	8.46385	18.2251	5.5	12.2319	1083.08	12.2319	943.971	12.2319	197.645	15.9388	0.54437
	14.7285	1.04537e-12	16.1461	19.0702	16.1461	0.9676	15.8901	3.19041	15.9023	2.21868	15.9023	2.93915	15.9023	4.62303	15.9023	3.93172	15.9023	8.79517	18.2373	11	12.2441	1052.52	12.2441	949.919	12.2441	212.421	15.951	0.26207
	14.7405	6.7035e-13	16.1583	18.535	16.1583	1.04215	15.9023	3.58165	15.9145	2.7679	15.9145	3.21483	15.9145	4.77895	15.9145	3.70241	15.9145	8.0888	18.2495	11	12.2563	1019.63	12.2563	945.445	12.2563	225.369	15.9632	0.7302
	14.7524	4.28608e-13	16.1705	17.1239	16.1705	0.82164	15.9145	4.8626	15.9266	2.60253	15.9266	3.83691	15.9266	4.05117	15.9266	4.36647	15.9266	10.4862	18.2617	5.5	12.2684	978.3	12.2684	939.042	12.2684	237.888	15.9754	-0.02606
	14.7644	2.7324e-13	16.1827	16.5578	16.1827	1.52753	15.9266	5.48901	15.9388	3.1049	15.9388	4.73549	15.9388	3.13356	15.9388	6.41298	15.9388	10.1566	18.2739	5.5	12.2806	928.715	12.2806	923.023	12.2806	249.398	15.9876	0.08985
	14.7764	1.73682e-13	16.1949	15.058	16.1949	2.26543	15.9388	6.05551	15.951	3.23112	15.951	4.70343	15.951	2.85404	15.951	5.76113	15.951	8.19186	18.2861	5.5	12.2928	876.381	12.2928	899.124	12.2928	255.776	15.9998	-1.14234
	14.7884	1.10076e-13	16.2071	12.9192	16.2071	3.03652	15.951	4.76811	15.9632	3.13042	15.9632	5.10462	15.9632	4.1863	15.9632	6.25667	15.9632	6.53343	18.2983	5.5	12.305	823.39	12.305	867.597	12.305	262.115	16.012	0.47001
	14.8003	6.95594e-14	16.2193	10.8822	16.2193	4.04	15.9632	4.33242	15.9754	2.24116	15.9754	4.26962	15.9754	5.00755	15.9754	7.59495	15.9754	7.22447	18.3105	5.5	12.3172	774.976	12.3172	831.756	12.3172	263.768	16.0242	1.53071
	14.8123	4.38273e-14	16.2315	9.86821	16.2315	4.51885	15.9754	3.52854	15.9876	2.4368	15.9876	4.97216	15.9876	5.18724	15.9876	8.06837	15.9876	9.01899	18.3227	5.5	12.3294	727.32	12.3294	794.514	12.3294	266.5	16.0364	-0.25491
	14.8243	2.75334e-14	16.2437	9.09841	16.2437	4.80926	15.9876	4.65028	15.9998	2.55205	15.9998	5.09373	15.9998	4.38095	15.9998	8.72857	15.9998	11.7932	18.3715	5.5	12.3416	682.008	12.3416	754.15	12.3416	267.71	16.0486	0.67486
	14.8362	1.72466e-14	16.2559	8.28692	16.2559	5.18692	15.9998	4.06687	16.012	2.38282	16.012	3.86106	16.012	5.58065	16.012	9.70994	16.012	11.913	18.3837	5.5	12.3538	640.07	12.3538	713.159	12.3538	263.445	16.0608	0.00989
	14.8482	1.07714e-14	16.2681	6.70902	16.2681	5.09755	16.012	3.98973	16.0242	2.11471	16.0242	1.8258	16.0242	7.61337	16.0242	11.1372	16.0242	14.3051	18.3959	5.5	12.366	600.935	12.366	667.638	12.366	258.96	16.073	1.59952
	14.8602	6.70756e-15	16.2803	5.65912	16.2803	5.3479	16.0242	4.0636	16.0364	2.12405	16.0364	2.01809	16.0364	8.97997	16.0364	12.2124	16.0364	16.2279	18.4081	5.5	12.3782	563.976	12.3782	623.688	12.3782	251.585	16.0852	0.45021
	14.8722	4.16471e-15	16.2925	5.4258	16.2925	5.04857	16.0364	4.86228	16.0486	2.68417	16.0486	3.51284	16.0486	9.93364	16.0486	13.9654	16.0486	18.7061	18.4203	5.5	12.3904	528.39	12.3904	582.35	12.3904	241.986	16.0974	-0.56069
	14.8841	2.57829e-15	16.3047	4.72864	16.3047	6.02588	16.0486	6.45912	16.0608	3.22807	16.0608	5.0972	16.0608	9.2397	16.0608	14.6842	16.0608	20.531	18.4325	5.5	12.4026	497.031	12.4026	541.622	12.4026	231.821	16.1095	1.37031
	14.8961	1.59149e-15	16.3168	4.67038	16.3168	6.81236	16.0608	5.11113	16.073	2.6677	16.073	5.81165	16.073	9.07674	16.073	16.0519	16.073	19.3282	18.4447	5.5	12.4148	468.145	12.4148	505.686	12.4148	222.354	16.1217	2.77525
	14.9081	9.79497e-16	16.329	4.57487	16.329	7.07703	16.073	4.57995	16.0852	2.08801	16.0852	4.93323	16.0852	7.63012	16.0852	17.1026	16.0852	17.7123	18.5301	5.5	12.427	443.222	12.427	473.689	12.427	212.951	16.1339	3.3511
	14.92	6.01074e-16	16.3412	3.88987	16.3412	6.57288	16.0852	3.45572	16.0974	2.45976	16.0974	5.65293	16.0974	7.04001	16.0974	19.4932	16.0974	16.496	18.5423	5.5	12.4392	422.768	12.4392	443.138	12.4392	202.73	16.1461	2.31182
	14.932	3.67773e-16	16.3534	3.07339	16.3534	6.80779	16.0974	3.28009	16.1095	3.2418	16.1095	5.58753	16.1095	9.3244	16.1095	19.4479	16.1095	19.8274	18.5545	5.5	12.4514	404.932	12.4514	415.922	12.4514	192.561	16.1583	1.34514
	14.944	2.24366e-16	16.3656	1.70634	16.3656	6.23824	16.1095	3.73625	16.1217	4.42206	16.1217	5.24739	16.1217	10.1264	16.1217	21.0935	16.1217	23.0178	18.5667	5.5	12.4635	393.534	12.4635	393.94	12.4635	182.155	16.1705	3.17832
	14.956	1.36477e-16	16.3778	1.80445	16.3778	5.87537	16.1217	4.72004	16.1339	3.83403	16.1339	4.5876	16.1339	10.1415	16.1339	22.6017	16.1339	27.0552	18.5789	5.5	12.4757	384.894	12.4757	370.941	12.4757	172.703	16.1827	4.82823
	14.9679	8.27733e-17	16.39	2.31732	16.39	5.56783	16.1339	5.50175	16.1461	4.80455	16.1461	3.07427	16.1461	9.18005	16.1461	19.96	16.1461	32.5446	18.5911	5.5	12.4879	382.709	12.4879	356.722	12.4879	165.121	16.1949	7.10607
	14.9799	5.00549e-17	16.4022	2.0326	16.4022	5.34434	16.1461	6.41928	16.1583	5.79004	16.1583	3.39265	16.1583	10.2842	16.1583	16.796	16.1583	36.7664	18.7619	5.5	12.5001	386.911	12.5001	343.324	12.5001	158.168	16.2071	4.3213
	14.9919	3.01807e-17	16.4144	1.19745	16.4144	5.38857	16.1583	6.9555	16.1705	6.49517	16.1705	3.91036	16.1705	10.88	16.1705	16.2491	16.1705	37.2803	18.7741	5.5	12.5123	389.792	12.5123	337.66	12.5123	151.02	16.2193	3.58383
	15.0039	1.81442e-17	16.4266	0.72613	16.4266	5.03583	16.1705	7.77665	16.1827	6.22537	16.1827	4.92266	16.1827	11.6055	16.1827	20.6036	16.1827	34.7559	18.7863	5.5	12.5245	397.717	12.5245	338.776	12.5245	144.973	16.2315	2.88729
	15.0158	1.08761e-17	16.4388	-0.24225	16.4388	4.99687	16.1827	8.80181	16.1949	5.71112	16.1949	6.44211	16.1949	12.9324	16.1949	25.9882	16.1949	33.5246	18.7985	5.5	12.5367	407.125	12.5367	340.8	12.5367	141.757	16.2437	3.88996
	15.0278	6.50029e-18	16.451	-0.42134	16.451	4.72437	16.1949	8.39854	16.2071	5.37483	16.2071	6.06982	16.2071	12.8777	16.2071	27.5752	16.2071	32.7081	18.8107	5.5	12.5489	421.342	12.5489	345.546	12.5489	140.674	16.2559	4.93555
	15.0398	3.87364e-18	16.4632	-0.0515	16.4632	3.75264	16.2071	6.45473	16.2193	5.26904	16.2193	6.80077	16.2193	13.9571	16.2193	29.4428	16.2193	35.3165	18.8229	5.5	12.5611	443.353	12.5611	353.926	12.5611	139.051	16.2681	5.56227
	15.0518	2.30162e-18	16.4754	1.25556	16.4754	2.883	16.2193	5.66389	16.2315	5.67708	16.2315	7.43028	16.2315	14.2912	16.2315	29.3138	16.2315	37.6018	18.8351	11	12.5733	468.588	12.5733	364.619	12.5733	139.403	16.2803	5.57185
	15.0637	1.36355e-18	16.4876	1.52639	16.4876	2.15563	16.2315	6.44185	16.2437	6.66606	16.2437	7.73204	16.2437	15.2867	16.2437	31.4962	16.2437	42.3308	18.8473	11	12.5855	495.808	12.5855	379.142	12.5855	140.403	16.2925	7.15699
	15.0757	8.05449e-19	16.4998	1.15577	16.4998	2.56818	16.2437	8.09753	16.2559	7.75832	16.2559	9.97735	16.2559	16.1695	16.2559	30.7997	16.2559	44.7225	18.8595	5.5	12.5977	528.801	12.5977	398.283	12.5977	145.347	16.3047	5.23829
	15.0877	4.74384e-19	16.5119	0.36676	16.5119	1.82908	16.2559	9.52428	16.2681	8.4487	16.2681	10.1874	16.2681	17.739	16.2681	31.0311	16.2681	46.8904	18.8717	11	12.6099	560.986	12.6099	423.862	12.6099	150.128	16.3168	5.05154
	15.0996	2.78579e-19	16.5241	0.36673	16.5241	2.29301	16.2681	9.70172	16.2803	8.77869	16.2803	10.9454	16.2803	18.1261	16.2803	31.7033	16.2803	48.399	18.8839	5.5	12.6221	597.698	12.6221	452.844	12.6221	157.449	16.329	4.23509
	15.1116	1.63114e-19	16.5363	0.72925	16.5363	2.16941	16.2803	9.09746	16.2925	8.6498	16.2925	10.7029	16.2925	19.206	16.2925	36.5135	16.2925	53.0078	18.8961	5.5	12.6343	639.467	12.6343	486.219	12.6343	165.79	16.3412	4.68359
	15.1236	9.52278e-20	16.5485	0.3897	16.5485	2.73401	16.2925	7.86742	16.3047	8.69116	16.3047	9.64459	16.3047	20.1295	16.3047	38.9672	16.3047	57.3723	18.9083	5.5	12.6465	684.355	12.6465	518.965	12.6465	175.016	16.3534	6.46527
	15.1356	5.54322e-20	16.5607	0.87658	16.5607	1.93955	16.3047	7.57856	16.3168	8.13564	16.3168	10.4808	16.3168	21.3077	16.3168	42.0728	16.3168	60.2223	18.9205	11	12.6587	740.835	12.6587	555.93	12.6587	187.428	16.3656	6.83938
	15.1475	3.2173e-20	16.5729	1.68612	16.5729	1.63776	16.3168	7.50672	16.329	7.69226	16.329	10.8007	16.329	21.4407	16.329	40.749	16.329	64.2709	18.9327	11	12.6708	795.627	12.6708	597.276	12.6708	198.757	16.3778	7.625
	15.1595	1.86191e-20	16.5851	1.86519	16.5851	1.27827	16.329	8.4063	16.3412	8.19007	16.3412	12.3932	16.3412	20.5521	16.3412	41.3769	16.3412	68.8707	18.9449	11	12.683	852.427	12.683	648.064	12.683	212.795	16.39	9.63103
	15.1715	1.07444e-20	16.5973	0.94022	16.5973	1.23811	16.3412	9.80055	16.3534	8.49106	16.3534	12.9651	16.3534	21.0904	16.3534	42.6224	16.3534	72.0391	18.9571	22	12.6952	907.216	12.6952	701.954	12.6952	231.341	16.4022	10.3831
	15.1834	6.18329e-21	16.6095	0.5628	16.6095	0.88597	16.3534	9.63829	16.3656	8.5145	16.3656	12.4165	16.3656	21.2337	16.3656	47.1243	16.3656	73.3568	18.9693	22	12.7074	959.944	12.7074	758.04	12.7074	252.065	16.4144	10.3053
	15.1954	3.54993e-21	16.6217	1.08046	16.6217	0.91344	16.3656	9.36683	16.3778	8.69246	16.3778	11.9465	16.3778	22.5368	16.3778	50.0045	16.3778	76.6295	18.9815	27.5	12.7196	1021.91	12.7196	817.137	12.7196	274.336	16.4266	10.3744
	15.2074	2.03518e-21	16.6339	1.49856	16.6339	0.71664	16.3778	8.88481	16.39	8.05126	16.39	11.8559	16.39	24.2936	16.39	51.1163	16.39	79.1352	18.9937	27.5	12.7318	1081.64	12.7318	877.482	12.7318	296.146	16.4388	9.51918
	15.2194	1.16819e-21	16.6461	1.98512	16.6461	1.27351	16.39	9.98787	16.4022	8.54461	16.4022	11.6664	16.4022	25.5288	16.4022	53.5959	16.4022	83.6806	19.0059	27.5	12.744	1145.58	12.744	942.547	12.744	321.615	16.451	8.74461
	15.2313	6.76185e-22	16.6583	1.79361	16.6583	1.4088	16.4022	10.7461	16.4144	8.13506	16.4144	12.2357	16.4144	27.5116	16.4144	56.4655	16.4144	84.538	19.0181	22	12.7562	1204.61	12.7562	1013.95	12.7562	349.731	16.4632	9.16621
	15.2433	4.02128e-22	16.6705	1.8349	16.6705	1.25129	16.4144	10.5712	16.4266	8.38416	16.4266	14.1027	16.4266	29.101	16.4266	63.5483	16.4266	86.1248	19.0303	22	12.7684	1257.32	12.7684	1084.87	12.7684	379.038	16.4754	9.28432
	15.2553	2.56759e-22	16.6827	1.77857	16.6827	0.90788	16.4266	9.75463	16.4388	8.79224	16.4388	14.1907	16.4388	29.8102	16.4388	67.8188	16.4388	86.3579	19.0425	27.5	12.7806	1311.02	12.7806	1158.16	12.7806	412.151	16.4876	10.0389
	15.2672	1.90815e-22	16.6949	1.95819	16.6949	0.66718	16.4388	9.33646	16.451	9.19218	16.451	14.9461	16.451	29.5312	16.451	69.5621	16.451	91.6277	19.0547	33	12.7928	1353.49	12.7928	1231.21	12.7928	446.708	16.4998	11.0193
	15.2792	1.79281e-22	16.7071	1.68127	16.7071	0.01039	16.451	10.4859	16.4632	10.0227	16.4632	14.3804	16.4632	29.1991	16.4632	68.4122	16.4632	95.7439	19.0669	38.5	12.805	1398.12	12.805	1302.53	12.805	486.827	16.5119	11.1938
	15.2912	2.12858e-22	16.7192	1.84839	16.7192	0.63202	16.4632	12.2191	16.4754	10.3228	16.4754	14.3193	16.4754	29.1989	16.4754	68.557	16.4754	98.7793	19.0791	38.5	12.8172	1433.41	12.8172	1375.94	12.8172	531.37	16.5241	10.907
	15.3032	2.93971e-22	16.7314	2.2794	16.7314	-0.02751	16.4754	13.5659	16.4876	11.2548	16.4876	15.7518	16.4876	30.5392	16.4876	70.0162	16.4876	101.271	19.0913	38.5	12.8294	1465.01	12.8294	1444.85	12.8294	575.317	16.5363	11.1662
	15.3151	4.35894e-22	16.7436	2.0683	16.7436	0.88325	16.4876	14.6768	16.4998	10.7922	16.4998	15.2551	16.4998	31.8248	16.4998	73.2936	16.4998	105.102	19.1035	44	12.8416	1482.76	12.8416	1510.16	12.8416	621.811	16.5485	11.1558
	15.3271	6.6443e-22	16.7558	2.0519	16.7558	0.29783	16.4998	14.4468	16.5119	9.94519	16.5119	16.4614	16.5119	32.0534	16.5119	75.2921	16.5119	110.184	19.1157	44	12.8538	1492.87	12.8538	1566.34	12.8538	670.36	16.5607	10.6588
	15.3391	1.02221e-21	16.768	1.43179	16.768	0.89825	16.5119	13.7815	16.5241	9.24395	16.5241	16.1502	16.5241	32.5959	16.5241	75.1736	16.5241	114.725	19.1279	49.5	12.866	1500.79	12.866	1617.71	12.866	721.98	16.5729	10.3062
	15.3511	1.5762e-21	16.7802	1.71891	16.7802	1.47661	16.5241	13.9104	16.5363	8.91563	16.5363	16.2881	16.5363	31.2024	16.5363	76.2351	16.5363	119.528	19.1401	49.5	12.8781	1504.46	12.8781	1663.66	12.8781	775.473	16.5851	10.7947
	15.363	2.42967e-21	16.7924	2.11662	16.7924	1.84158	16.5363	14.3034	16.5485	9.88424	16.5485	15.1678	16.5485	32.9325	16.5485	78.4313	16.5485	121.345	19.1523	49.5	12.8903	1498.86	12.8903	1706.24	12.8903	831.558	16.5973	11.4156
	15.375	3.74063e-21	16.8046	1.43045	16.8046	0.94181	16.5485	12.2842	16.5607	10.547	16.5607	14.9906	16.5607	33.8475	16.5607	83.085	16.5607	121.07	19.1645	55	12.9025	1482.16	12.9025	1740.3	12.9025	887.079	16.6095	11.9273
	15.387	5.74991e-21	16.8168	0.99746	16.8168	0.88203	16.5607	11.7142	16.5729	10.5905	16.5729	14.4769	16.5729	36.2865	16.5729	86.6279	16.5729	124.61	19.1767	55	12.9147	1451.56	12.9147	1765.48	12.9147	947.373	16.6217	11.3091
	15.3989	8.82355e-21	16.829	0.84642	16.829	0.74605	16.5729	10.0565	16.5851	10.5574	16.5851	15.1021	16.5851	38.7294	16.5851	90.6017	16.5851	125.567	19.1889	60.5	12.9269	1420.63	12.9269	1781.3	12.9269	1008.33	16.6339	11.4232
	15.4109	1.35168e-20	16.8412	1.47543	16.8412	1.56685	16.5851	10.2883	16.5973	10.4773	16.5973	15.7785	16.5973	41.2205	16.5973	93.9784	16.5973	130.078	19.2011	66	12.9391	1378.53	12.9391	1789.18	12.9391	1066.69	16.6461	11.8728
	15.4229	2.06701e-20	16.8534	1.42663	16.8534	1.20388	16.5973	8.5002	16.6095	10.7179	16.6095	17.6923	16.6095	41.6855	16.6095	94.9522	16.6095	134.648	19.2133	66	12.9513	1334.47	12.9513	1785.24	12.9513	1126.29	16.6583	12.9713
	15.4349	3.15538e-20	16.8656	1.79846	16.8656	0.65418	16.6095	7.55858	16.6217	11.2695	16.6217	18.1651	16.6217	41.9802	16.6217	95.8085	16.6217	139.349	19.2255	66	12.9635	1288.12	12.9635	1765.38	12.9635	1180.93	16.6705	15.4072
	15.4468	4.80838e-20	16.8778	1.66858	16.8778	0.32905	16.6217	6.82587	16.6339	12.4828	16.6339	18.6994	16.6339	43.0195	16.6339	94.9642	16.6339	140.148	19.2377	71.5	12.9757	1236.86	12.9757	1736.47	12.9757	1234.32	16.6827	16.9653
	15.4588	7.31446e-20	16.89	1.75905	16.89	-0.29179	16.6339	6.96679	16.6461	12.7027	16.6461	18.5965	16.6461	45.3697	16.6461	99.9605	16.6461	141.011	19.2499	71.5	12.9879	1187.03	12.9879	1704.25	12.9879	1287.23	16.6949	18.0558
	15.4708	1.11072e-19	16.9022	1.69835	16.9022	0.15601	16.6461	7.54939	16.6583	12.7692	16.6583	18.9492	16.6583	47.0163	16.6583	102.934	16.6583	140.97	19.2621	77	13.0001	1132.23	13.0001	1665.76	13.0001	1334.57	16.7071	17.0111
	15.4827	1.68369e-19	16.9144	2.02602	16.9144	0.54244	16.6583	6.22096	16.6705	13.525	16.6705	20.2418	16.6705	47.7808	16.6705	106.462	16.6705	143.412	19.2743	82.5	13.0123	1076.89	13.0123	1618.03	13.0123	1378.7	16.7192	17.7337
	15.4947	2.54775e-19	16.9265	2.53245	16.9265	1.3816	16.6705	4.42605	16.6827	13.5777	16.6827	21.1306	16.6827	46.4785	16.6827	107.747	16.6827	146.774	19.2865	88	13.0245	1019.87	13.0245	1557.96	13.0245	1418.06	16.7314	18.5062
	15.5067	3.84848e-19	16.9387	2.58937	16.9387	1.47099	16.6827	3.76556	16.6949	13.4108	16.6949	21.7615	16.6949	47.9545	16.6949	108.633	16.6949	152.917	19.2987	88	13.0367	962.813	13.0367	1493.19	13.0367	1450.83	16.7436	21.4908
	15.5187	5.80308e-19	16.9509	2.7486	16.9509	0.46271	16.6949	4.45699	16.7071	12.2915	16.7071	22.4692	16.7071	48.1281	16.7071	111.788	16.7071	156.426	19.3109	88	13.0489	910.595	13.0489	1423.1	13.0489	1480.7	16.7558	23.4646
	15.5306	8.73505e-19	16.9631	2.15086	16.9631	0.17635	16.7071	4.31694	16.7192	10.6779	16.7192	24.7529	16.7192	48.215	16.7192	114.189	16.7192	162.663	19.3231	88	13.0611	854.969	13.0611	1356.64	13.0611	1499.28	16.768	23.834
	15.5426	1.31253e-18	16.9753	1.99787	16.9753	-0.16705	16.7192	4.37116	16.7314	8.16439	16.7314	27.0744	16.7314	48.7359	16.7314	116.569	16.7314	165.392	19.3353	88	13.0732	797.343	13.0732	1284.45	13.0732	1513.48	16.7802	24.6559
	15.5546	1.96875e-18	16.9875	1.42324	16.9875	-0.03111	16.7314	3.15379	16.7436	6.70473	16.7436	30.2755	16.7436	49.2569	16.7436	116.807	16.7436	169.485	19.3475	88	13.0854	739.903	13.0854	1214.76	13.0854	1518.28	16.7924	25.98
	15.5665	2.94787e-18	16.9997	0.84362	16.9997	0.15306	16.7436	2.53683	16.7558	5.75553	16.7558	32.4734	16.7558	49.5174	16.7558	120.021	16.7558	174.553	19.3597	88	13.0976	692.831	13.0976	1144.1	13.0976	1517.98	16.8046	27.9631
	15.5785	4.4062e-18	17.0119	1.14376	17.0119	0.45367	16.7558	1.95043	16.768	6.82127	16.768	34.8026	16.768	50.0383	16.768	121.449	16.768	175.528	19.3719	88	13.1098	646.493	13.1098	1074.32	13.1098	1508.88	16.8168	29.3766
	15.5905	6.57441e-18	17.0241	2.0282	17.0241	1.16749	16.768	3.16619	16.7802	7.06457	16.7802	35.3026	16.7802	49.3437	16.7802	123.829	16.7802	181.181	19.3841	93.5	13.122	604.775	13.122	1005.3	13.122	1491.31	16.829	32.4272
	15.6025	9.79233e-18	17.0363	2.09395	17.0363	1.44358	16.7802	2.12391	16.7924	6.80577	16.7924	35.1051	16.7924	49.7779	16.7924	124.662	16.7924	181.765	19.3963	99	13.1342	561.333	13.1342	936.907	13.1342	1466.9	16.8412	34.382
	15.6144	1.45597e-17	17.0485	2.28128	17.0485	1.79999	16.7924	1.41519	16.8046	5.79022	16.8046	34.6482	16.8046	50.3856	16.8046	125.733	16.8046	186.639	19.4085	104.5	13.1464	522.244	13.1464	873.368	13.1464	1433.52	16.8534	36.34
	15.6264	2.16101e-17	17.0607	1.29525	17.0607	2.04746	16.8046	-0.17051	16.8168	4.94267	16.8168	34.482	16.8168	50.7329	16.8168	127.162	16.8168	190.732	19.4207	104.5	13.1586	486.636	13.1586	812.421	13.1586	1397.58	16.8656	35.6387
	15.6384	3.20183e-17	17.0729	0.82774	17.0729	1.99967	16.8168	1.46118	16.829	3.63164	16.829	34.1315	16.829	52.2958	16.829	128.471	16.829	191.512	19.4329	104.5	13.1708	454.405	13.1708	754.769	13.1708	1353.92	16.8778	35.5061
	15.6503	4.73561e-17	17.0851	0.00042979	17.0851	2.12885	16.829	3.58264	16.8412	3.5346	16.8412	33.1024	16.8412	51.2539	16.8412	131.089	16.8412	196.579	19.4451	104.5	13.183	422.073	13.183	697.866	13.183	1308.44	16.89	37.1897
	15.6623	6.99184e-17	17.0973	-0.09073	17.0973	1.01507	16.8412	4.75021	16.8534	2.94971	16.8534	30.8475	16.8534	52.2958	16.8534	132.517	16.8534	196.19	19.4573	104.5	13.1952	394.308	13.1952	644.229	13.1952	1259.75	16.9022	40.9157
	15.6743	1.03049e-16	17.1095	0.98598	17.1095	0.5891	16.8534	3.84109	16.8656	2.77585	16.8656	27.9351	16.8656	51.7749	16.8656	134.898	16.8656	199.698	19.4695	104.5	13.2074	363.512	13.2074	588.152	13.2074	1201.29	16.9144	43.5191
	15.6863	1.51612e-16	17.1216	1.54778	17.1216	0.34168	16.8656	2.92643	16.8778	3.22296	16.8778	25.0882	16.8778	51.9485	16.8778	137.873	16.8778	204.181	19.4817	104.5	13.2196	340.088	13.2196	541.183	13.2196	1148.33	16.9265	45.9637
	15.6982	2.22669e-16	17.1338	2.48117	17.1338	1.35399	16.8778	2.10846	16.89	3.97742	16.89	22.6523	16.89	51.9485	16.89	139.658	16.89	204.766	19.4939	104.5	13.2318	317.641	13.2318	491.616	13.2318	1089.45	16.9387	49.317
	15.7102	3.26456e-16	17.146	2.09909	17.146	1.42812	16.89	1.66096	16.9022	5.4385	16.9022	20.605	16.9022	53.3377	16.9022	142.991	16.9022	206.91	19.5061	104.5	13.244	301.758	13.244	449.048	13.244	1033.86	16.9509	51.947
	15.7222	4.77778e-16	17.1582	1.54358	17.1582	1.60657	16.9022	2.08473	16.9144	4.93809	16.9144	18.3337	16.9144	52.3826	16.9144	145.609	16.9144	209.834	19.5183	99	13.2562	286.215	13.2562	408.8	13.2562	975.69	16.9631	53.1472
	15.7341	6.98014e-16	17.1704	1.81854	17.1704	0.8017	16.9144	2.05529	16.9265	4.34596	16.9265	16.6731	16.9265	54.0323	16.9265	147.632	16.9265	209.834	19.5305	99	13.2684	268.673	13.2684	373.616	13.2684	917.575	16.9753	53.7587
	15.7461	1.01798e-15	17.1826	2.29097	17.1826	1.4167	16.9265	2.28935	16.9387	3.31507	16.9387	14.7058	16.9387	52.6431	16.9387	149.06	16.9387	211.393	19.5427	93.5	13.2805	254.26	13.2805	340.76	13.2805	859.458	16.9875	56.2691
	15.7581	1.48201e-15	17.1948	3.79608	17.1948	2.37846	16.9387	0.89068	16.9509	2.84392	16.9509	13.7972	16.9509	53.5114	16.9509	148.822	16.9509	213.538	19.5549	93.5	13.2927	242.077	13.2927	310.09	13.2927	805.854	16.9997	58.3109
	15.7701	2.15378e-15	17.207	3.31389	17.207	2.21771	16.9509	0.16518	16.9631	2.27295	16.9631	14.5543	16.9631	54.2928	16.9631	149.775	16.9631	216.656	19.5671	99	13.3049	232.023	13.3049	282.323	13.3049	749.607	17.0119	60.9142
	15.782	3.12456e-15	17.2192	2.16216	17.2192	2.10336	16.9631	0.36702	16.9753	1.38739	16.9753	14.3997	16.9753	53.2509	16.9753	150.132	16.9753	216.461	19.5793	104.5	13.3171	224.852	13.3171	258.418	13.3171	699.21	17.0241	62.0505
	15.794	4.52494e-15	17.2314	1.58471	17.2314	1.4593	16.9753	0.6325	16.9875	0.77125	16.9875	13.7717	16.9875	54.3796	16.9875	150.013	16.9875	215.292	19.5915	104.5	13.3293	219.856	13.3293	234.369	13.3293	647.251	17.0363	62.5244
	15.806	6.54145e-15	17.2436	1.03568	17.2436	1.97091	16.9875	0.55376	16.9997	1.18072	16.9997	13.1772	16.9997	55.0743	16.9997	151.798	16.9997	218.216	19.6037	104.5	13.3415	216.422	13.3415	210.65	13.3415	599.648	17.0485	64.1913
	15.818	9.44001e-15	17.2558	0.95889	17.2558	1.95537	16.9997	-1.44205	17.0119	0.37924	17.0119	13.0176	17.0119	54.727	17.0119	149.179	17.0119	216.072	19.6159	104.5	13.3537	215.205	13.3537	189.04	13.3537	555.496	17.0607	66.084
	15.8299	1.3599e-14	17.268	0.34288	17.268	1.6092	17.0119	-2.21282	17.0241	1.49302	17.0241	12.2603	17.0241	54.6401	17.0241	149.656	17.0241	218.8	19.6281	104.5	13.3659	214.525	13.3659	167.451	13.3659	512.495	17.0729	69.3899
	15.8419	1.9556e-14	17.2802	0.58884	17.2802	1.40004	17.0241	-2.42989	17.0363	2.20962	17.0363	12.2809	17.0363	53.2509	17.0363	150.965	17.0363	217.436	19.6403	99	13.3781	214.816	13.3781	152.606	13.3781	475.071	17.0851	72.3262
	15.8539	2.80731e-14	17.2924	1.0819	17.2924	1.34329	17.0363	-1.90561	17.0485	2.18901	17.0485	12.648	17.0485	51.8617	17.0485	149.417	17.0485	218.411	19.6525	99	13.3903	214.813	13.3903	138.91	13.3903	437.185	17.0973	72.8775
	15.8659	4.02288e-14	17.3046	1.35595	17.3046	2.14759	17.0485	-1.4676	17.0607	2.41241	17.0607	13.309	17.0607	50.8246	17.0607	150.489	17.0607	217.436	19.6647	99	13.4025	217.976	13.4025	129.118	13.4025	404.062	17.1095	74.5766
	15.8778	5.75469e-14	17.3168	0.6429	17.3168	2.35015	17.0607	0.36574	17.0729	0.9678	17.0729	14.089	17.0729	51.2777	17.0729	148.583	17.0729	217.826	19.6769	93.5	13.4147	226.49	13.4147	121.073	13.4147	371.261	17.1216	77.5427
	15.8898	8.21756e-14	17.3289	-0.39379	17.3289	2.07838	17.0729	0.92603	17.0851	-0.18366	17.0851	14.5861	17.0851	52.3274	17.0851	144.467	17.0851	219.385	19.6891	93.5	13.4269	238.539	13.4269	112.773	13.4269	340.774	17.1338	79.7356
	15.9018	1.17139e-13	17.3411	-0.78152	17.3411	2.80839	17.0851	2.13264	17.0973	-1.06368	17.0973	14.6292	17.0973	50.9899	17.0973	141.184	17.0973	218.216	19.7013	99	13.4391	250.861	13.4391	104.528	13.4391	310.147	17.146	81.8432
	15.9137	1.66685e-13	17.3533	-0.51548	17.3533	2.75726	17.0973	2.31937	17.1095	-0.14321	17.1095	13.5523	17.1095	52.2122	17.1095	140.239	17.1095	218.411	19.7135	99	13.4513	266.385	13.4513	99.7308	13.4513	284.116	17.1582	83.2158
	15.9257	2.36772e-13	17.3655	-0.17093	17.3655	3.15735	17.1095	1.84533	17.1216	1.86631	17.1216	12.6075	17.1216	53.0898	17.1216	138.068	17.1216	217.436	19.7257	99	13.4635	277.081	13.4635	92.6196	13.4635	255.974	17.1704	85.6884
	15.9377	3.35737e-13	17.3777	0.32671	17.3777	3.69052	17.1216	0.84014	17.1338	2.14306	17.1338	12.3936	17.1338	53.9257	17.1338	135.096	17.1338	215.682	19.7379	88	13.4757	294.167	13.4757	87.3486	13.4757	234.32	17.1826	88.0156
	15.9497	4.75233e-13	17.3899	0.9062	17.3899	3.91989	17.1338	0.95169	17.146	1.92628	17.146	12.5409	17.146	53.5543	17.146	133.649	17.146	211.978	19.7501	82.5	13.4878	315.331	13.4878	83.3199	13.4878	212.154	17.1948	90.6068
	15.9616	6.71507e-13	17.4021	1.91485	17.4021	4.0894	17.146	1.70573	17.1582	1.7453	17.1582	13.4421	17.1582	51.7715	17.1582	133.02	17.1582	211.588	19.7623	82.5	13.5	340.984	13.5	81.4922	13.5	192.678	17.207	92.2935
	15.9736	9.47179e-13	17.4143	2.07144	17.4143	3.85853	17.1582	2.05903	17.1704	2.65009	17.1704	12.6479	17.1704	51.7875	17.1704	132.589	17.1704	213.733	19.7745	77	13.5122	364.093	13.5122	79.1438	13.5122	173.494	17.2192	94.6463
	15.9856	1.33368e-12	17.4265	1.67517	17.4265	4.28132	17.1704	1.60038	17.1826	2.83412	17.1826	12.7246	17.1826	52.1512	17.1826	132.098	17.1826	212.758	19.7867	77	13.5244	388.51	13.5244	77.7142	13.5244	153.928	17.2314	95.1788
	15.9975	1.87459e-12	17.4387	0.73357	17.4387	4.81374	17.1826	1.20053	17.1948	2.43049	17.1948	13.4251	17.1948	52.0948	17.1948	131.245	17.1948	207.3	19.7989	71.5	13.5366	415.166	13.5366	80.55	13.5366	139.297	17.2436	96.9251
	16.0095	2.63026e-12	17.4509	0.18433	17.4509	4.46505	17.1948	0.65338	17.207	1.08849	17.207	13.3639	17.207	53.118	17.207	130.609	17.207	210.029	19.8111	71.5	13.5488	446.173	13.5488	84.8173	13.5488	124.025	17.2558	97.9317
	16.0215	3.68408e-12	17.4631	0.73393	17.4631	4.5068	17.207	0.76106	17.2192	1.02339	17.2192	12.9392	17.2192	53.6458	17.2192	128.696	17.2192	205.351	19.8233	66	13.561	480.368	13.561	89.2956	13.561	111.882	17.268	102.053
	16.0335	5.15105e-12	17.4753	1.20713	17.4753	4.65026	17.2192	0.58516	17.2314	-0.23741	17.2314	13.0249	17.2314	54.214	17.2314	127.551	17.2314	204.255	19.8355	60.5	13.5732	509.347	13.5732	92.749	13.5732	100.492	17.2802	105.162
	16.0454	7.18952e-12	17.4875	1.73537	17.4875	5.31409	17.2314	0.99531	17.2436	-0.15156	17.2436	12.2873	17.2436	53.3868	17.2436	127.23	17.2436	199.17	19.8477	55	13.5854	537.753	13.5854	96.7746	13.5854	90.3339	17.2924	107.5
	16.0574	1.00171e-11	17.4997	1.34047	17.4997	5.69319	17.2436	1.75603	17.2558	-0.1154	17.2558	12.487	17.2558	54.0125	17.2558	127.33	17.2558	194.202	19.8599	55	13.5976	573.983	13.5976	103.671	13.5976	81.6261	17.3046	108.398
	16.0694	1.39322e-11	17.5119	1.75407	17.5119	6.6146	17.2558	1.41804	17.268	0.87685	17.268	13.3596	17.268	54.3357	17.268	127.22	17.268	192.291	19.8721	55	13.6098	609.453	13.6098	116.486	13.6098	71.8301	17.3168	110.692
	16.0813	1.93435e-11	17.524	2.01545	17.524	6.34939	17.268	0.46746	17.2802	1.89673	17.2802	13.5482	17.2802	53.7854	17.2802	129.08	17.2802	194.833	19.8843	55	13.622	656.804	13.622	128.184	13.622	61.9948	17.3289	112.382
	16.0933	2.68095e-11	17.5362	2.26547	17.5362	6.50642	17.2802	0.15392	17.2924	1.21096	17.2924	13.3436	17.2924	52.7057	17.2924	130.985	17.2924	194.903	19.8965	55	13.6342	697.686	13.6342	141.218	13.6342	53.1675	17.3411	116.335
	16.1053	3.70918e-11	17.5484	2.17963	17.5484	6.83814	17.2924	0.76413	17.3046	1.12944	17.3046	13.2703	17.3046	51.2648	17.3046	132.407	17.3046	192.501	19.9087	49.5	13.6464	738.647	13.6464	153.575	13.6464	44.8437	17.3533	120.546
	16.1173	5.12278e-11	17.5606	2.45925	17.5606	7.80484	17.3046	0.80461	17.3168	1.73169	17.3168	14.0396	17.3168	49.772	17.3168	130.558	17.3168	189.416	19.9209	44	13.6586	778.52	13.6586	166.96	13.6586	39.9717	17.3655	124.02
	16.1292	7.06269e-11	17.5728	2.287	17.5728	7.84223	17.3168	1.20367	17.3289	1.9773	17.3289	14.0925	17.3289	50.4832	17.3289	126.83	17.3289	184.486	19.9331	49.5	13.6708	819.94	13.6708	182.47	13.6708	34.0663	17.3777	127.513
	16.1412	9.72011e-11	17.585	2.13546	17.585	7.75774	17.3289	2.03945	17.3411	2.03327	17.3411	14.9309	17.3411	51.3792	17.3411	122.47	17.3411	183.23	19.9453	44	13.6829	860.151	13.6829	201.895	13.6829	29.055	17.3899	129.369
	16.1532	1.3354e-10	17.5972	1.89733	17.5972	8.5833	17.3411	4.0675	17.3533	1.88996	17.3533	16.0536	17.3533	51.6123	17.3533	120.765	17.3533	178.101	19.9575	44	13.6951	895.876	13.6951	220.687	13.6951	23.0632	17.4021	132.805
	16.1652	1.83141e-10	17.6094	2.26158	17.6094	9.45356	17.3533	4.61521	17.3655	1.63036	17.3655	15.7474	17.3655	50.9785	17.3655	119.155	17.3655	176.915	19.9697	38.5	13.7073	930.604	13.7073	240.236	13.7073	17.3665	17.4143	136.187
	16.1771	2.50726e-10	17.6216	2.32246	17.6216	9.90019	17.3655	3.93101	17.3777	1.99247	17.3777	14.2296	17.3777	49.7217	17.3777	117.498	17.3777	174.469	19.9819	38.5	13.7195	961.567	13.7195	261.94	13.7195	13.8967	17.4265	140.912
	16.1891	3.42648e-10	17.6338	2.13999	17.6338	9.60687	17.3777	3.42693	17.3899	2.93625	17.3899	12.7759	17.3899	48.8251	17.3899	115.109	17.3899	174.072	19.9941	38.5	13.7317	991.584	13.7317	283.452	13.7317	11.2465	17.4387	143.257
	16.2011	4.67451e-10	17.646	1.73725	17.646	9.38604	17.3899	4.50656	17.4021	2.24351	17.4021	11.2554	17.4021	47.5242	17.4021	111.455	17.4021	172.401	20.0063	38.5	13.7439	1015.1	13.7439	304.045	13.7439	9.37921	17.4509	146.126
	16.213	6.3659e-10	17.6582	1.72895	17.6582	9.85722	17.4021	5.58033	17.4143	1.37026	17.4143	10.6618	17.4143	48.9327	17.4143	110.782	17.4143	166.808	20.0185	33	13.7561	1036.73	13.7561	330.736	13.7561	7.46056	17.4631	146.594
	16.225	8.65409e-10	17.6704	2.07678	17.6704	10.3255	17.4143	6.06814	17.4265	0.16429	17.4265	10.0813	17.4265	50.1103	17.4265	111.08	17.4265	160.973	20.0307	33	13.7683	1048.99	13.7683	357.462	13.7683	6.14391	17.4753	150.047
	16.237	1.17441e-09	17.6826	2.55117	17.6826	9.94937	17.4265	6.85571	17.4387	-0.01662	17.4387	9.78998	17.4387	49.8405	17.4387	113.679	17.4387	155.351	20.0429	33	13.7805	1058.73	13.7805	388.576	13.7805	5.37011	17.4875	151.663
	16.249	1.59095e-09	17.6948	2.40998	17.6948	9.79478	17.4387	7.69577	17.4509	1.32504	17.4509	8.80684	17.4509	48.227	17.4509	112.846	17.4509	154.948	20.0551	33	13.7927	1064.18	13.7927	417.041	13.7927	3.44483	17.4997	152.842
	16.2609	2.15144e-09	17.707	2.03092	17.707	9.7807	17.4509	8.15831	17.4631	2.05005	17.4631	8.49466	17.4631	46.1828	17.4631	104.852	17.4631	152.436	20.0673	22	13.8049	1057.38	13.8049	448.117	13.8049	3.54505	17.5119	153.104
	16.2729	2.90428e-09	17.7192	1.82888	17.7192	10.4641	17.4631	9.55825	17.4753	2.81485	17.4753	8.29569	17.4753	43.4321	17.4753	97.6944	17.4753	149.018	20.0795	22	13.8171	1046.75	13.8171	478.929	13.8171	2.93157	17.524	152.141
	16.2849	3.91369e-09	17.7313	1.91636	17.7313	11.1318	17.4753	11.9414	17.4875	2.48902	17.4875	7.5635	17.4875	40.5085	17.4875	90.7853	17.4875	144.277	20.0917	16.5	13.8293	1027.7	13.8293	509.226	13.8293	3.89537	17.5362	151.586
	16.2968	5.26467e-09	17.7435	2.27611	17.7435	11.7765	17.4875	13.2002	17.4997	1.80579	17.4997	6.77312	17.4997	39.8758	17.4997	92.0686	17.4997	141.797	20.1039	22	13.8415	1008.86	13.8415	537.553	13.8415	3.75494	17.5484	152.859
	16.3088	7.06956e-09	17.7557	2.19575	17.7557	11.2789	17.4997	13.3934	17.5119	1.18655	17.5119	7.07024	17.5119	40.0063	17.5119	94.0314	17.5119	139.787	20.1161	16.5	13.8537	983.929	13.8537	566.35	13.8537	3.11111	17.5606	153.709
	16.3208	9.47657e-09	17.7679	1.38438	17.7679	10.5001	17.5119	13.2213	17.524	2.05534	17.524	7.02351	17.524	39.9858	17.524	95.1015	17.524	134.28	20.1283	16.5	13.8659	954.863	13.8659	594.396	13.8659	5.17987	17.5728	152.718
	16.3328	1.26808e-08	17.7801	1.52468	17.7801	9.66489	17.524	14.0579	17.5362	1.25646	17.5362	6.76891	17.5362	37.912	17.5362	93.5075	17.5362	129.418	20.1405	16.5	13.8781	919.714	13.8781	623.593	13.8781	5.08336	17.585	149.624
	16.3447	1.69387e-08	17.7923	1.80009	17.7923	9.44653	17.5362	15.8874	17.5484	-0.34808	17.5484	4.76481	17.5484	33.8782	17.5484	89.7248	17.5484	124.604	20.1527	16.5	13.8902	885.079	13.8902	650.12	13.8902	6.89376	17.5972	147.02
	16.3567	2.25866e-08	17.8045	1.81018	17.8045	9.08438	17.5484	18.778	17.5606	-0.85611	17.5606	4.15927	17.5606	33.0166	17.5606	89.4713	17.5606	121.512	20.1649	11	13.9024	847.024	13.9024	673.035	13.9024	8.38003	17.6094	144.878
	16.3687	3.00647e-08	17.8167	1.14391	17.8167	9.22805	17.5606	22.3784	17.5728	0.82175	17.5728	4.52712	17.5728	32.7057	17.5728	86.9841	17.5728	117.664	20.1771	11	13.9146	802.788	13.9146	691.065	13.9146	10.1298	17.6216	140.919
	16.3806	3.99486e-08	17.8289	0.05978	17.8289	8.66214	17.5728	25.0607	17.585	0.80844	17.585	5.47992	17.585	32.1464	17.585	86.5286	17.585	112.344	20.1893	11	13.9268	760.36	13.9268	705.836	13.9268	12.2547	17.6338	136.653
	16.3926	5.29887e-08	17.8411	-0.33615	17.8411	9.26247	17.585	26.8492	17.5972	0.16688	17.5972	5.34911	17.5972	31.2233	17.5972	83.3215	17.5972	108.06	20.2015	11	13.939	718.111	13.939	719.332	13.939	14.8339	17.646	132.841
	16.4046	7.0162e-08	17.8533	-0.01389	17.8533	9.49838	17.5972	29.023	17.6094	-1.12225	17.6094	4.47017	17.6094	30.8835	17.6094	78.1756	17.6094	105.861	20.2137	11	13.9512	673.048	13.9512	731.092	13.9512	17.8398	17.6582	129.883
	16.4166	9.27381e-08	17.8655	0.46341	17.8655	9.10373	17.6094	32.4982	17.6216	-0.93771	17.6216	2.78233	17.6216	29.3949	17.6216	72.856	17.6216	105.115	20.2259	11	13.9634	626.62	13.9634	740.307	13.9634	22.3324	17.6704	127.029
	16.4285	1.22363e-07	17.8777	1.18982	17.8777	9.28837	17.6216	35.5095	17.6338	-0.41862	17.6338	2.96784	17.6338	29.1328	17.6338	70.3013	17.6338	103.789	20.2381	11	13.9756	578.217	13.9756	744.763	13.9756	26.8984	17.6826	121.309
	16.4405	1.61169e-07	17.8899	1.443	17.8899	8.89383	17.6338	39.3979	17.646	-0.57094	17.646	2.3088	17.646	26.6572	17.646	69.7256	17.646	101.166	20.2503	16.5	13.9878	533.389	13.9878	740.927	13.9878	32.6088	17.6948	117.386
	16.4525	2.11909e-07	17.9021	1.21492	17.9021	8.75006	17.646	43.5179	17.6582	0.60964	17.6582	2.14746	17.6582	26.361	17.6582	67.646	17.6582	96.7045	20.2625	11	14	493.856	14	735.206	14	37.6707	17.707	112.153
	16.4644	2.78133e-07	17.9143	1.02259	17.9143	7.86462	17.6582	48.5258	17.6704	1.71035	17.6704	1.7332	17.6704	24.0842	17.6704	64.7512	17.6704	94.4873	20.2747	5.5	14.0122	455.058	14.0122	723.851	14.0122	41.6269	17.7192	107.852
	16.4764	3.64414e-07	17.9264	0.70268	17.9264	7.69219	17.6704	55.1318	17.6826	2.72253	17.6826	1.98525	17.6826	23.4769	17.6826	63.1134	17.6826	89.3998	20.2991	5.5	14.0244	415.041	14.0244	709.597	14.0244	46.4219	17.7313	104.554
	16.4884	4.76622e-07	17.9386	1.55244	17.9386	7.83669	17.6826	61.1179	17.6948	2.96106	17.6948	2.9618	17.6948	22.7539	17.6948	63.902	17.6948	88.6036	20.3235	5.5	14.0366	377.746	14.0366	689.619	14.0366	51.1489	17.7435	100.214
	16.5004	6.22286e-07	17.9508	1.79533	17.9508	7.59079	17.6948	66.8185	17.707	3.25447	17.707	3.18749	17.707	22.6471	17.707	64.7659	17.707	86.8226	20.3357	5.5	14.0488	342.425	14.0488	663.531	14.0488	57.1118	17.7557	94.4998
	16.5123	8.11041e-07	17.963	1.31257	17.963	6.49952	17.707	71.0099	17.7192	3.35237	17.7192	3.40695	17.7192	21.6136	17.7192	63.541	17.7192	84.0915	20.3479	5.5	14.061	311	14.061	638.655	14.061	65.5011	17.7679	90.4913
	16.5243	1.0552e-06	17.9752	-0.33816	17.9752	6.18693	17.7192	77.9362	17.7313	4.66366	17.7313	2.18863	17.7313	20.8381	17.7313	60.707	17.7313	79.5382	20.5065	5.5	14.0732	278.119	14.0732	609.936	14.0732	73.9257	17.7801	86.4462
	16.5363	1.37044e-06	17.9874	-1.37009	17.9874	6.33601	17.7313	85.1902	17.7435	5.1811	17.7435	1.58835	17.7435	18.8468	17.7435	58.1624	17.7435	72.4361	20.5553	5.5	14.0854	249.764	14.0854	582.761	14.0854	81.8553	17.7923	83.1689
	16.5482	1.77674e-06	17.9996	-1.41887	17.9996	6.36545	17.7435	93.9798	17.7557	7.49989	17.7557	1.13529	17.7557	18.845	17.7557	56.706	17.7557	69.7081	20.5675	5.5	14.0976	225.725	14.0976	553.551	14.0976	90.0746	17.8045	79.9925
	16.5602	2.29947e-06	18.0118	-1.26626	18.0118	5.31227	17.7557	102.732	17.7679	8.03753	17.7679	0.14352	17.7679	17.824	17.7679	54.7982	17.7679	69.5693	20.5797	5.5	14.1097	200.949	14.1097	522.375	14.1097	97.2907	17.8167	76.3489
	16.5722	2.97075e-06	18.024	-0.6594	18.024	3.6718	17.7679	112.603	17.7801	9.02272	17.7801	0.56675	17.7801	17.009	17.7801	52.7154	17.7801	69.0372	20.5919	5.5	14.1219	179.305	14.1219	493.933	14.1219	105.743	17.8289	71.8045
	16.5842	3.83126e-06	18.0362	0.24982	18.0362	3.73247	17.7801	122.123	17.7923	8.55772	17.7923	0.85033	17.7923	15.7804	17.7923	49.3643	17.7923	64.9068	20.6041	5.5	14.1341	157.697	14.1341	463.953	14.1341	112.886	17.8411	68.5393
	16.5961	4.93236e-06	18.0484	1.22942	18.0484	4.30677	17.7923	131.357	17.8045	9.8654	17.8045	1.24334	17.8045	13.2954	17.8045	46.8782	17.8045	57.3715	20.6163	11	14.1463	140.119	14.1463	428.957	14.1463	120.172	17.8533	66.9967
	16.6081	6.33877e-06	18.0606	1.67628	18.0606	4.83922	17.8045	142.01	17.8167	11.8412	17.8167	1.24398	17.8167	13.0843	17.8167	45.6582	17.8167	54.0079	20.6285	16.5	14.1585	121.835	14.1585	398.356	14.1585	127.311	17.8655	64.5753
	16.6201	8.13191e-06	18.0728	1.12159	18.0728	4.75939	17.8167	152.876	17.8289	14.9909	17.8289	1.49754	17.8289	11.9329	17.8289	46.1948	17.8289	51.2925	20.6407	22	14.1707	109.408	14.1707	365.17	14.1707	135.042	17.8777	60.5839
	16.6321	1.0414e-05	18.085	0.55076	18.085	4.2683	17.8289	162.324	17.8411	18.8562	17.8411	2.1209	17.8411	12.7577	17.8411	43.9778	17.8411	48.3424	20.6529	27.5	14.1829	95.7552	14.1829	338.267	14.1829	137.746	17.8899	57.4928
	16.644	1.33131e-05	18.0972	0.10696	18.0972	3.35695	17.8411	171.886	17.8533	21.6981	17.8533	1.28368	17.8533	14.0096	17.8533	41.1092	17.8533	44.3495	20.6651	27.5	14.1951	85.4483	14.1951	311.691	14.1951	142.421	17.9021	55.7497
	16.656	1.69894e-05	18.1094	0.36096	18.1094	1.96964	17.8533	180.362	17.8655	24.2277	17.8655	0.46514	17.8655	14.9702	17.8655	37.7289	17.8655	42.9522	20.6773	22	14.2073	75.4582	14.2073	286.377	14.2073	146.456	17.9143	53.5981
	16.668	2.16428e-05	18.1216	0.5515	18.1216	1.05195	17.8655	190.413	17.8777	26.4794	17.8777	-0.69993	17.8777	13.4207	17.8777	34.7323	17.8777	43.7597	20.6895	27.5	14.2195	62.597	14.2195	258.446	14.2195	151.886	17.9264	50.4365
	16.68	2.75225e-05	18.1337	0.09285	18.1337	0.87241	17.8777	198.942	17.8899	29.6026	17.8899	-0.59732	17.8899	11.4229	17.8899	32.5527	17.8899	45.9751	20.7017	27.5	14.2317	51.1089	14.2317	232.748	14.2317	156.363	17.9386	46.5436
	16.6919	3.4938e-05	18.1459	-0.48741	18.1459	0.90864	17.8899	207.413	17.9021	34.7899	17.9021	-1.14596	17.9021	8.31076	17.9021	31.1874	17.9021	46.9748	20.7139	33	14.2439	41.4483	14.2439	209.562	14.2439	158.265	17.9508	45.1877
	16.7039	4.42736e-05	18.1581	-0.41422	18.1581	1.8319	17.9021	214.391	17.9143	39.3198	17.9143	0.18344	17.9143	8.39698	17.9143	33.9937	17.9143	42.4256	20.7261	33	14.2561	34.2538	14.2561	185.915	14.2561	158.821	17.963	43.3543
	16.7159	5.60054e-05	18.1703	0.03054	18.1703	3.26774	17.9143	221.345	17.9264	42.6683	17.9264	1.55394	17.9264	7.76466	17.9264	33.0226	17.9264	39.061	20.7383	38.5	14.2683	26.3921	14.2683	166.25	14.2683	158.607	17.9752	41.0446
	16.7278	7.07216e-05	18.1825	-0.01679	18.1825	4.04652	17.9264	227.4	17.9386	45.3994	17.9386	2.25632	17.9386	7.0584	17.9386	31.5131	17.9386	33.9556	20.7505	38.5	14.2805	23.496	14.2805	148.709	14.2805	157.633	17.9874	37.3275
	16.7398	8.91478e-05	18.1947	-0.89378	18.1947	3.44237	17.9386	231.864	17.9508	49.3937	17.9508	2.30576	17.9508	6.46711	17.9508	28.5921	17.9508	31.1815	20.7627	44	14.2927	18.8561	14.2927	134.287	14.2927	156.64	17.9996	35.0693
	16.7518	0.000112178	18.2069	-1.14772	18.2069	2.8043	17.9508	233.843	17.963	55.013	17.963	2.36655	17.963	4.94352	17.963	26.5215	17.963	28.6159	20.7749	55	14.3049	14.1301	14.3049	121.946	14.3049	154.929	18.0118	34.8699
	16.7638	0.000140909	18.2191	-0.38602	18.2191	0.62182	17.963	235.262	17.9752	60.9995	17.9752	2.33433	17.9752	3.64642	17.9752	23.8147	17.9752	26.7404	20.7871	66	14.317	4.89054	14.317	106.025	14.317	151.23	18.024	35.7261
	16.7757	0.000176689	18.2313	0.08648	18.2313	0.52807	17.9752	235.355	17.9874	68.1663	17.9874	1.63451	17.9874	3.42763	17.9874	22.0697	17.9874	28.3534	20.7993	66	14.3292	-0.12995	14.3292	89.9514	14.3292	146.669	18.0362	34.9434
	16.7877	0.000221166	18.2435	0.31455	18.2435	-0.20264	17.9874	233.861	17.9996	75.0516	17.9996	1.18043	17.9996	3.32642	17.9996	20.7189	17.9996	26.2359	20.8115	77	14.3414	-3.02747	14.3414	80.5259	14.3414	141.704	18.0484	32.4661
	16.7997	0.000276352	18.2557	1.10714	18.2557	0.74943	17.9996	230.865	18.0118	82.7516	18.0118	1.12925	18.0118	4.59197	18.0118	20.3206	18.0118	24.7849	20.8237	77	14.3536	-3.21893	14.3536	71.5473	14.3536	137.614	18.0606	28.7896
	16.8116	0.000344703	18.2679	1.79012	18.2679	0.52488	18.0118	227.429	18.024	89.5896	18.024	2.4326	18.024	4.45234	18.024	18.6992	18.024	22.929	20.8359	88	14.3658	-5.53021	14.3658	62.592	14.3658	132.394	18.0728	26.4668
	16.8236	0.000429204	18.2801	1.40374	18.2801	0.5208	18.024	221.563	18.0362	97.2515	18.0362	3.60353	18.0362	5.02641	18.0362	18.2169	18.0362	20.837	20.8481	88	14.378	-5.23702	14.378	52.954	14.378	126.904	18.085	25.6472
	16.8356	0.000533482	18.2923	0.24489	18.2923	0.43123	18.0362	216.646	18.0484	106.398	18.0484	4.23601	18.0484	3.94133	18.0484	18.4306	18.0484	18.5682	20.8603	99	14.3902	-4.44567	14.3902	43.9514	14.3902	119.8	18.0972	25.17
	16.8476	0.000661932	18.3045	0.44612	18.3045	0.52483	18.0484	210.268	18.0606	115.371	18.0606	2.93497	18.0606	1.90128	18.0606	17.8643	18.0606	15.5193	20.8725	104.5	14.4024	-4.51514	14.4024	37.7208	14.4024	114.12	18.1094	23.5586
	16.8595	0.000819868	18.3167	1.9569	18.3167	0.91078	18.0606	203.713	18.0728	124.614	18.0728	2.01702	18.0728	0.26596	18.0728	20.0862	18.0728	14.2844	20.8847	115.5	14.4146	-6.11461	14.4146	33.6091	14.4146	107.635	18.1216	19.8493
	16.8715	0.00101	18.3289	3.50577	18.3289	0.61274	18.0728	194.989	18.085	133.099	18.085	2.40162	18.085	-0.75013	18.085	21.1337	18.085	13.4555	20.8969	121	14.4268	-10.4372	14.4268	26.5028	14.4268	100.236	18.1337	17.1342
	16.8835	0.00125	18.341	4.72759	18.341	0.50483	18.085	186.627	18.0972	141.81	18.0972	3.78038	18.0972	-0.19539	18.0972	22.7343	18.0972	13.8385	20.9091	126.5	14.439	-13.2367	14.439	21.8364	14.439	89.9608	18.1459	16.3742
	16.8954	0.00154	18.3532	5.18953	18.3532	0.91886	18.0972	178.16	18.1094	152.319	18.1094	5.36219	18.1094	-0.82026	18.1094	20.7954	18.1094	13.6471	20.9213	132	14.4512	-9.69491	14.4512	17.6961	14.4512	82.3184	18.1581	17.9951
	16.9074	0.0019	18.3654	5.93806	18.3654	1.38405	18.1094	169.614	18.1216	162.201	18.1216	6.64944	18.1216	-1.09597	18.1216	20.0621	18.1216	11.4914	20.9335	143	14.4634	-8.80799	14.4634	12.3866	14.4634	74.4403	18.1703	19.2229
	16.9194	0.00233	18.3776	4.98918	18.3776	1.9402	18.1216	162.253	18.1337	170.359	18.1337	6.02207	18.1337	-2.59522	18.1337	15.2918	18.1337	11.7908	20.9457	148.5	14.4756	-9.05502	14.4756	11.3013	14.4756	69.5598	18.1825	18.6058
	16.9314	0.00285	18.3898	4.67331	18.3898	0.84993	18.1337	152.843	18.1459	178.071	18.1459	7.34117	18.1459	-1.35303	18.1459	13.2211	18.1459	11.2556	20.9579	154	14.4878	-12.1186	14.4878	7.92522	14.4878	62.7832	18.1947	17.2954
	16.9433	0.00349	18.402	4.77994	18.402	0.22453	18.1459	144.406	18.1581	184.623	18.1581	8.89368	18.1581	-0.10052	18.1581	11.7982	18.1581	12.1594	20.9701	154	14.5	-11.4274	14.5	3.99822	14.5	56.1827	18.2069	15.089
	16.9553	0.00426	18.4142	5.69529	18.4142	-0.69267	18.1581	135.468	18.1703	193.588	18.1703	11.3703	18.1703	1.16688	18.1703	11.8898	18.1703	12.3811	20.9823	159.5	14.5121	-9.72813	14.5121	1.47687	14.5121	50.3257	18.2191	15.7442
	16.9673	0.0052	18.4264	7.2566	18.4264	-0.38332	18.1703	126.651	18.1825	200.461	18.1825	13.153	18.1825	1.42337	18.1825	13.0873	18.1825	12.0233	20.9945	159.5	14.5243	-8.12726	14.5243	-1.72926	14.5243	44.8553	18.2313	15.419
	16.9793	0.00633	18.4386	8.52104	18.4386	0.04262	18.1825	116.861	18.1947	206.161	18.1947	16.2002	18.1947	1.73412	18.1947	11.7468	18.1947	9.9277	21.0067	165	14.5365	-8.41497	14.5365	-1.54217	14.5365	39.6444	18.2435	15.399
	16.9912	0.00768	18.4508	10.4573	18.4508	0.4933	18.1947	109.594	18.2069	210.024	18.2069	19.2488	18.2069	1.25401	18.2069	9.78972	18.2069	9.6986	21.0189	170.5	14.5487	-7.35656	14.5487	0.20037	14.5487	33.4905	18.2557	12.9368
	17.0032	0.00932	18.463	11.3358	18.463	0.6104	18.2069	101.297	18.2191	213.859	18.2191	21.916	18.2191	0.33607	18.2191	9.0253	18.2191	10.1008	21.0311	170.5	14.5609	-4.581	14.5609	0.16042	14.5609	28.6554	18.2679	11.4522
	17.0152	0.01128	18.4752	13.481	18.4752	0.69317	18.2191	95.6459	18.2313	217.521	18.2313	23.9548	18.2313	-1.52081	18.2313	10.8687	18.2313	11.347	21.0433	176	14.5731	-3.12308	14.5731	-0.03497	14.5731	25.9188	18.2801	10.913
	17.0271	0.01364	18.4874	15.4218	18.4874	1.34682	18.2313	88.8755	18.2435	218.867	18.2435	23.0442	18.2435	-2.2587	18.2435	11.8179	18.2435	11.0577	21.0555	176	14.5853	-0.90102	14.5853	-3.85407	14.5853	23.9644	18.2923	10.4666
	17.0391	0.01645	18.4996	17.1382	18.4996	1.22969	18.2435	82.5824	18.2557	218.91	18.2557	24.7708	18.2557	-1.61161	18.2557	13.3747	18.2557	8.64762	21.0677	187	14.5975	-3.27775	14.5975	-7.34944	14.5975	19.1225	18.3045	11.7218
	17.0511	0.01981	18.5118	18.645	18.5118	-0.04084	18.2557	76.4714	18.2679	217.089	18.2679	27.4606	18.2679	-1.48028	18.2679	13.3401	18.2679	6.58289	21.0799	187	14.6097	-4.11114	14.6097	-8.09348	14.6097	15.4953	18.3167	13.5296
	17.0631	0.02381	18.524	20.348	18.524	-1.03746	18.2679	71.4548	18.2801	214.962	18.2801	30.8523	18.2801	-1.25736	18.2801	12.2199	18.2801	3.39887	21.0921	198	14.6219	-4.47541	14.6219	-8.08662	14.6219	11.5641	18.3289	13.7452
	17.075	0.02858	18.5361	23.2199	18.5361	-0.8188	18.2801	66.5483	18.2923	214.149	18.2923	35.1936	18.2923	-0.19908	18.2923	13.6349	18.2923	4.28579	21.1043	203.5	14.6341	-3.92602	14.6341	-5.4022	14.6341	11.0005	18.341	11.7885
	17.087	0.03424	18.5483	24.9234	18.5483	-1.19229	18.2923	60.8881	18.3045	212.744	18.3045	38.627	18.3045	1.074	18.3045	11.6148	18.3045	6.02077	21.1165	209	14.6463	-4.17171	14.6463	-6.62771	14.6463	8.23398	18.3532	10.9878
	17.099	0.04094	18.5605	26.4476	18.5605	-0.91336	18.3045	55.4309	18.3167	211.005	18.3167	42.8096	18.3167	1.50375	18.3167	11.8529	18.3167	8.73575	21.1287	209	14.6585	-3.69295	14.6585	-4.08468	14.6585	6.57593	18.3654	10.9149
	17.1109	0.04887	18.5727	27.279	18.5727	-0.63902	18.3167	50.6506	18.3289	206.511	18.3289	46.744	18.3289	-0.34358	18.3289	12.2113	18.3289	8.31997	21.1409	209	14.6707	-4.41289	14.6707	-2.75947	14.6707	5.27591	18.3776	11.7711
	17.1229	0.05824	18.5849	29.9718	18.5849	-0.54222	18.3289	47.6765	18.341	202.414	18.341	50.6214	18.341	0.725	18.341	11.6824	18.341	6.96802	21.1531	209	14.6829	-5.71331	14.6829	-3.97794	14.6829	2.09703	18.3898	10.9779
	17.1349	0.06928	18.5971	32.6749	18.5971	-0.2103	18.341	44.7068	18.3532	197.148	18.3532	53.6488	18.3532	2.39766	18.3532	10.9128	18.3532	6.69712	21.1653	214.5	14.6951	-3.35832	14.6951	-2.51037	14.6951	1.35671	18.402	10.2031
	17.1469	0.08227	18.6093	34.9916	18.6093	0.35851	18.3532	41.9358	18.3654	191.115	18.3654	55.997	18.3654	4.28723	18.3654	9.47239	18.3654	3.62207	21.1775	225.5	14.7073	-0.17428	14.7073	-4.75871	14.7073	0.36553	18.4142	8.55897
	17.1588	0.09752	18.6215	37.4313	18.6215	-0.2156	18.3654	38.6143	18.3776	184.083	18.3776	59.918	18.3776	4.4776	18.3776	10.3188	18.3776	3.43375	21.1897	225.5	14.7194	2.57449	14.7194	-4.64712	14.7194	1.03851	18.4264	8.89315
	17.1708	0.11539	18.6337	40.5305	18.6337	-0.78764	18.3776	35.3773	18.3898	178.591	18.3898	65.2296	18.3898	5.14292	18.3898	9.61724	18.3898	4.28603	21.2019	225.5	14.7316	3.9491	14.7316	-6.76201	14.7316	0.66908	18.4386	8.88138
	17.1828	0.1363	18.6459	43.9041	18.6459	-1.30633	18.3898	32.1499	18.402	173.421	18.402	71.5552	18.402	3.3954	18.402	6.69217	18.402	7.53461	21.2141	220	14.7438	6.26489	14.7438	-7.00459	14.7438	-0.37606	18.4508	8.94103
	17.1947	0.16072	18.6581	47.508	18.6581	-0.99448	18.402	29.9855	18.4142	167.142	18.4142	77.5499	18.4142	6.11511	18.4142	2.02501	18.4142	7.86448	21.2263	220	14.756	5.96815	14.756	-3.77077	14.756	-1.18747	18.463	8.41968
	17.2067	0.18919	18.6703	50.2561	18.6703	0.16652	18.4142	27.9989	18.4264	160.62	18.4264	82.1591	18.4264	6.82931	18.4264	-0.9123	18.4264	9.96828	21.2385	225.5	14.7682	7.49357	14.7682	1.26989	14.7682	-2.24204	18.4752	8.15816
	17.2187	0.2223	18.6825	53.7305	18.6825	0.59983	18.4264	25.3932	18.4386	154.375	18.4386	87.0545	18.4386	7.67595	18.4386	1.50064	18.4386	10.5815	21.2507	220	14.7804	6.59232	14.7804	3.98067	14.7804	-2.96079	18.4874	8.64443
	17.2307	0.26075	18.6947	56.8969	18.6947	1.3065	18.4386	21.6586	18.4508	149.062	18.4508	92.2986	18.4508	7.36657	18.4508	2.01497	18.4508	9.59613	21.2629	220	14.7926	8.65938	14.7926	3.34191	14.7926	-2.30922	18.4996	8.14453
	17.2426	0.30531	18.7069	61.89	18.7069	1.04444	18.4508	19.3175	18.463	142.89	18.463	98.5609	18.463	5.27758	18.463	4.15126	18.463	7.77184	21.2751	225.5	14.8048	10.9553	14.8048	1.51654	14.8048	-2.4707	18.5118	7.29148
	17.2546	0.35686	18.7191	65.9349	18.7191	0.46428	18.463	17.3531	18.4752	136.522	18.4752	103.525	18.4752	6.74468	18.4752	5.42666	18.4752	4.33479	21.2873	225.5	14.817	8.577	14.817	-2.19419	14.817	-2.01088	18.524	6.62283
	17.2666	0.41638	18.7313	69.6872	18.7313	-0.31594	18.4752	18.0416	18.4874	131.456	18.4874	108.182	18.4874	7.81702	18.4874	4.91308	18.4874	2.51366	21.2995	225.5	14.8292	7.75947	14.8292	-1.1945	14.8292	-2.26858	18.5361	7.15653
	17.2785	0.48497	18.7434	72.9491	18.7434	-0.46525	18.4874	16.7387	18.4996	126.926	18.4996	113.502	18.4996	8.35029	18.4996	4.13198	18.4996	-0.13396	21.3117	220	14.8414	8.99955	14.8414	-0.0178	14.8414	-1.7714	18.5483	7.78999
	17.2905	0.56388	18.7556	77.4597	18.7556	-0.23968	18.4996	14.4027	18.5118	122.044	18.5118	120.372	18.5118	9.19353	18.5118	2.35649	18.5118	1.1762	21.3239	220	14.8536	12.7398	14.8536	1.20671	14.8536	-2.92889	18.5605	8.98241
	17.3025	0.65447	18.7678	82.2854	18.7678	-0.01009	18.5118	13.0767	18.524	119.722	18.524	126.571	18.524	11.6764	18.524	3.46868	18.524	3.77038	21.3361	214.5	14.8658	16.5317	14.8658	0.93241	14.8658	-3.32268	18.5727	10.3995
	17.3145	0.75828	18.78	87.9675	18.78	0.97499	18.524	12.2065	18.5361	116.246	18.5361	131.757	18.5361	15.9994	18.5361	-0.24204	18.5361	1.4442	21.3483	214.5	14.878	15.6471	14.878	-1.41164	14.878	-2.7497	18.5849	10.6449
	17.3264	0.87702	18.7922	94.5761	18.7922	0.9639	18.5361	12.6475	18.5483	112.374	18.5483	135.496	18.5483	20.4158	18.5483	1.74226	18.5483	3.24164	21.3605	214.5	14.8902	13.9119	14.8902	0.04156	14.8902	-1.05304	18.5971	10.0792
	17.3384	1.01258	18.8044	100.321	18.8044	2.02923	18.5483	12.1027	18.5605	106.718	18.5605	139.7	18.5605	24.0433	18.5605	1.59708	18.5605	4.04626	21.3727	214.5	14.9024	13.0626	14.9024	1.22624	14.9024	0.31852	18.6093	7.5125
	17.3504	1.16703	18.8166	105.674	18.8166	2.6305	18.5605	11.3183	18.5727	101.448	18.5727	142.396	18.5727	26.5789	18.5727	3.77706	18.5727	4.51206	21.3849	214.5	14.9145	11.3613	14.9145	1.3413	14.9145	0.39853	18.6215	5.88525
	17.3624	1.34268	18.8288	111.2	18.8288	1.7997	18.5727	10.2314	18.5849	98.6602	18.5849	145.08	18.5849	27.6575	18.5849	5.16961	18.5849	4.33289	21.3971	209	14.9267	11.429	14.9267	2.23206	14.9267	-0.18228	18.6337	5.77611
	17.3743	1.54206	18.841	118.264	18.841	1.58379	18.5849	10.3148	18.5971	94.9405	18.5971	147.09	18.5971	30.4878	18.5971	4.25024	18.5971	5.93783	21.4093	203.5	14.9389	11.1334	14.9389	2.60532	14.9389	-0.83043	18.6459	5.81232
	17.3863	1.76793	18.8532	126.071	18.8532	1.794	18.5971	11.0701	18.6093	92.3944	18.6093	149.008	18.6093	31.4964	18.6093	4.1638	18.6093	7.14109	21.4215	198	14.9511	10.6363	14.9511	5.50938	14.9511	-0.67306	18.6581	4.96133
	17.3983	2.02334	18.8654	132.997	18.8654	3.03399	18.6093	14.3142	18.6215	89.1176	18.6215	149.646	18.6215	34.4575	18.6215	0.88544	18.6215	4.52765	21.4337	192.5	14.9633	11.7677	14.9633	6.88688	14.9633	-0.17568	18.6703	4.14629
	17.4102	2.31157	18.8776	139.198	18.8776	3.43309	18.6215	15.3083	18.6337	87.0277	18.6337	150.849	18.6337	39.2008	18.6337	0.41456	18.6337	2.24912	21.4459	187	14.9755	10.8935	14.9755	8.44151	14.9755	1.77612	18.6825	4.52144
	17.4222	2.63623	18.8898	144.693	18.8898	3.1479	18.6337	15.4219	18.6459	84.7131	18.6459	152.168	18.6459	45.0621	18.6459	-1.28613	18.6459	1.63626	21.4581	187	14.9877	7.03381	14.9877	7.85216	14.9877	2.39879	18.6947	2.62224
	17.4342	3.00122	18.902	150.472	18.902	4.25178	18.6459	14.3611	18.6581	81.6966	18.6581	153.402	18.6581	49.5397	18.6581	-0.75865	18.6581	-0.24999	21.4703	181.5	14.9999	5.81323	14.9999	7.15724	14.9999	2.37287	18.7069	1.56859
	17.4462	3.41074	18.9142	157.796	18.9142	5.51875	18.6581	13.607	18.6703	80.0404	18.6703	152.194	18.6703	53.5302	18.6703	-3.50423	18.6703	-1.13716	21.4825	176	15.0121	8.47473	15.0121	7.85794	15.0121	2.43587	18.7191	1.00264
	17.4581	3.86934	18.9264	165.089	18.9264	5.14321	18.6703	13.5794	18.6825	78.0061	18.6825	149.849	18.6825	57.9026	18.6825	-0.85203	18.6825	-3.83982	21.4947	170.5	15.0243	8.3424	15.0243	7.8149	15.0243	0.84574	18.7313	2.1312
	17.4701	4.38189	18.9386	172.357	18.9386	4.66688	18.6825	16.2138	18.6947	76.7025	18.6947	147.966	18.6947	61.9543	18.6947	0.90466	18.6947	-3.24991	21.5069	165	15.0365	9.6214	15.0365	5.71812	15.0365	0.50839	18.7434	2.64625
	17.4821	4.95364	18.9507	179.648	18.9507	4.346	18.6947	17.9746	18.7069	74.6958	18.7069	146.968	18.7069	64.6992	18.7069	1.5579	18.7069	-4.88225	21.5191	159.5	15.0487	9.49996	15.0487	4.22782	15.0487	-0.14843	18.7556	1.09931
	17.4941	5.59015	18.9629	187.533	18.9629	4.14485	18.7069	20.2682	18.7191	71.4884	18.7191	145.057	18.7191	66.0397	18.7191	-2.91011	18.7191	-4.27851	21.5313	165	15.0609	13.8524	15.0609	3.99604	15.0609	0.40027	18.7678	0.1963
	17.506	6.29739	18.9751	193.681	18.9751	4.44963	18.7191	22.4808	18.7313	68.0504	18.7313	143.322	18.7313	69.1814	18.7313	-3.34688	18.7313	-5.35691	21.5435	165	15.0731	11.5555	15.0731	4.9554	15.0731	0.99767	18.78	-0.07465
	17.518	7.08164	18.9873	199.376	18.9873	2.87974	18.7313	25.0391	18.7434	64.6239	18.7434	141.286	18.7434	74.0023	18.7434	-1.09804	18.7434	-1.45739	21.5557	159.5	15.0853	7.90914	15.0853	4.29366	15.0853	0.53805	18.7922	0.69857
	17.53	7.9496	18.9995	204.384	18.9995	1.99782	18.7434	26.6239	18.7556	61.5527	18.7556	138.142	18.7556	78.8983	18.7556	-1.19512	18.7556	-0.17906	21.5679	154	15.0975	3.17022	15.0975	2.29916	15.0975	-0.82944	18.8044	0.56279
	17.5419	8.90826	19.0117	209.576	19.0117	1.54035	18.7556	28.2769	18.7678	59.6438	18.7678	134.5	18.7678	78.9931	18.7678	-2.50157	18.7678	-3.2773	21.5801	148.5	15.1097	1.94629	15.1097	3.7598	15.1097	-0.89304	18.8166	-0.55727
	17.5539	9.96502	19.0239	215.418	19.0239	1.35224	18.7678	31.3482	18.78	57.4865	18.78	130.975	18.78	80.0013	18.78	-4.92671	18.78	-5.63072	21.5923	154	15.1218	3.10455	15.1218	2.67382	15.1218	-0.67965	18.8288	-3.66863
	17.5659	11.1276	19.0361	221.436	19.0361	0.5455	18.78	35.6847	18.7922	55.9363	18.7922	126.109	18.7922	80.2183	18.7922	-3.86963	18.7922	-3.1648	21.6045	159.5	15.134	3.47989	15.134	2.62645	15.134	-0.35426	18.841	-4.19042
	17.5779	12.404	19.0483	226.524	19.0483	-0.53186	18.7922	39.1219	18.8044	53.3226	18.8044	122.047	18.8044	81.6385	18.8044	-1.77899	18.8044	-1.61515	21.6167	159.5	15.1462	1.24019	15.1462	2.06235	15.1462	0.08562	18.8532	-4.15673
	17.5898	13.8025	19.0605	229.549	19.0605	-0.02688	18.8044	42.6196	18.8166	50.1553	18.8166	118.608	18.8166	82.9658	18.8166	1.41437	18.8166	-0.43227	21.6289	159.5	15.1584	0.56806	15.1584	1.41644	15.1584	-1.14462	18.8654	-5.15037
	17.6018	15.3317	19.0727	231.996	19.0727	0.10353	18.8166	45.8731	18.8288	48.3258	18.8288	116.554	18.8288	83.4858	18.8288	2.14545	18.8288	-0.10447	21.6411	159.5	15.1706	-3.07382	15.1706	2.22069	15.1706	-0.04132	18.8776	-4.45869
	17.6138	17.0005	19.0849	233.949	19.0849	0.74813	18.8288	49.3713	18.841	47.1854	18.841	113.652	18.841	84.0839	18.841	1.67558	18.841	-0.90201	21.6533	159.5	15.1828	-1.35991	15.1828	1.73571	15.1828	0.15747	18.8898	-3.03974
	17.6257	18.8178	19.0971	234.777	19.0971	1.75479	18.841	54.4239	18.8532	44.9866	18.8532	109.128	18.8532	83.0549	18.8532	-0.72506	18.8532	0.57004	21.6655	170.5	15.195	-2.31551	15.195	1.26125	15.195	2.29621	18.902	-2.23161
	17.6377	20.7929	19.1093	235.111	19.1093	3.27797	18.8532	59.4543	18.8654	42.0138	18.8654	105.196	18.8654	81.9023	18.8654	0.26669	18.8654	-2.16461	21.6777	176	15.2072	-2.84802	15.2072	2.67289	15.2072	1.39573	18.9142	-1.5709
	17.6497	22.935	19.1215	236.028	19.1215	4.51905	18.8654	65.2382	18.8776	39.046	18.8776	100.891	18.8776	78.6792	18.8776	3.48623	18.8776	0.46417	21.6899	181.5	15.2194	-0.20455	15.2194	2.81586	15.2194	1.64616	18.9264	-1.70984
	17.6617	25.2533	19.1337	236.953	19.1337	4.7713	18.8776	69.8232	18.8898	36.305	18.8898	97.5787	18.8898	75.1892	18.8898	5.2087	18.8898	0.05472	21.7021	187	15.2316	0.97371	15.2316	3.75005	15.2316	1.26852	18.9386	-1.98825
	17.6736	27.7571	19.1458	237.799	19.1458	6.10621	18.8898	73.883	18.902	33.0532	18.902	94.4256	18.902	70.3394	18.902	4.34049	18.902	0.94923	21.7143	192.5	15.2438	0.59163	15.2438	4.48523	15.2438	2.10371	18.9507	-2.03898
	17.6856	30.4557	19.158	237.048	19.158	8.06952	18.902	78.644	18.9142	32.6628	18.9142	89.958	18.9142	66.2003	18.9142	3.19852	18.9142	-0.04248	21.7265	198	15.256	-1.3986	15.256	5.03	15.256	2.56431	18.9629	-1.84839
	17.6976	33.3579	19.1702	236.148	19.1702	9.47892	18.9142	83.3603	18.9264	31.1649	18.9264	85.0578	18.9264	63.9782	18.9264	-0.16003	18.9264	0.79972	21.7387	203.5	15.2682	-4.14269	15.2682	3.00815	15.2682	2.80832	18.9751	0.94005
	17.7096	36.4727	19.1824	235.145	19.1824	11.1335	18.9264	88.0138	18.9386	30.0135	18.9386	80.4484	18.9386	62.7073	18.9386	-0.19462	18.9386	-0.71275	21.7509	214.5	15.2804	-3.30673	15.2804	1.81351	15.2804	1.32296	18.9873	0.80427
	17.7215	39.8082	19.1946	235.025	19.1946	12.9151	18.9386	93.1483	18.9507	27.9415	18.9507	78.5764	18.9507	60.2984	18.9507	0.29885	18.9507	0.32852	21.7631	231	15.2926	-4.54769	15.2926	2.80378	15.2926	1.24749	18.9995	1.11648
	17.7335	43.3726	19.2068	232.958	19.2068	15.0472	18.9507	97.2497	18.9629	27.0073	18.9629	75.7669	18.9629	56.275	18.9629	1.31574	18.9629	-0.3267	21.7753	242	15.3048	-6.54117	15.3048	6.08018	15.3048	1.23318	19.0117	1.55595
	17.7455	47.1732	19.219	229.989	19.219	16.7234	18.9629	100.063	18.9751	26.3008	18.9751	72.4719	18.9751	51.6025	18.9751	1.29405	18.9751	4.38874	21.7875	258.5	15.317	-6.35831	15.317	7.95409	15.317	2.34346	19.0239	1.39923
	17.7574	51.2167	19.2312	226.474	19.2312	17.6069	18.9751	103.291	18.9873	24.6426	18.9873	66.9129	18.9873	45.993	18.9873	-2.47471	18.9873	4.06501	21.7997	269.5	15.3291	-1.92266	15.3291	7.04717	15.3291	2.15579	19.0361	2.22082
	17.7694	55.5093	19.2434	223.779	19.2434	18.336	18.9873	104.288	18.9995	23.9856	18.9995	63.1747	18.9995	42.1363	18.9995	-1.30246	18.9995	3.64012	21.8119	280.5	15.3413	2.05906	15.3413	2.84986	15.3413	1.78899	19.0483	2.86488
	17.7814	60.0561	19.2556	220.762	19.2556	20.038	18.9995	104.545	19.0117	22.3385	19.0117	60.4322	19.0117	38.6778	19.0117	1.75004	19.0117	0.24755	21.8241	297	15.3535	2.35154	15.3535	0.81631	15.3535	1.45752	19.0605	2.6651
	17.7934	64.8612	19.2678	216.651	19.2678	22.2641	19.0117	102.374	19.0239	22.8052	19.0239	58.5144	19.0239	36.265	19.0239	3.90115	19.0239	-2.47486	21.8363	313.5	15.3657	-0.69854	15.3657	1.58388	15.3657	2.03749	19.0727	2.54944
	17.8053	69.9279	19.28	211.906	19.28	25.2232	19.0239	100.525	19.0361	21.7603	19.0361	56.948	19.0361	31.5918	19.0361	7.72912	19.0361	-1.20666	21.8485	330	15.3779	-2.55196	15.3779	2.8759	15.3779	2.50146	19.0849	1.66116
	17.8173	75.2581	19.2922	206.713	19.2922	28.3539	19.0361	98.6118	19.0483	19.8239	19.0483	53.4957	19.0483	28.0564	19.0483	5.82572	19.0483	0.25741	21.8607	346.5	15.3901	-4.2797	15.3901	1.96566	15.3901	3.02699	19.0971	2.33779
	17.8293	80.8524	19.3044	201.494	19.3044	31.6604	19.0483	95.9502	19.0605	18.2165	19.0605	49.2447	19.0605	26.5284	19.0605	4.28543	19.0605	0.68403	21.8729	363	15.4023	-2.34422	15.4023	-0.65155	15.4023	2.59989	19.1093	3.48069
	17.8412	86.7101	19.3166	196.707	19.3166	35.0301	19.0605	93.3718	19.0727	16.6029	19.0727	45.3557	19.0727	27.2913	19.0727	0.00207	19.0727	3.53113	21.8851	379.5	15.4145	-1.28465	15.4145	-3.52437	15.4145	1.70764	19.1215	4.42209
	17.8532	92.829	19.3288	192.218	19.3288	38.08	19.0727	89.1552	19.0849	16.6183	19.0849	42.6343	19.0849	29.9294	19.0849	-0.31006	19.0849	4.08126	21.8973	401.5	15.4267	-0.40752	15.4267	-0.74244	15.4267	1.34342	19.1337	3.74387
	17.8652	99.2053	19.341	188.173	19.341	40.9471	19.0849	83.5939	19.0971	16.1838	19.0971	41.3833	19.0971	28.6489	19.0971	0.80361	19.0971	5.05081	21.9095	418	15.4389	-1.01696	15.4389	-0.98055	15.4389	1.4061	19.1458	3.16759
	17.8772	105.834	19.3531	182.919	19.3531	45.9309	19.0971	78.1845	19.1093	16.4551	19.1093	38.9232	19.1093	24.8116	19.1093	3.84353	19.1093	3.06767	21.9217	434.5	15.4511	-1.75097	15.4511	-0.50314	15.4511	2.31893	19.158	1.87245
	17.8891	112.706	19.3653	176.788	19.3653	49.5733	19.1093	72.7635	19.1215	16.6644	19.1215	37.2577	19.1215	20.5201	19.1215	5.48012	19.1215	3.88961	21.9339	445.5	15.4633	-0.6529	15.4633	0.06617	15.4633	2.79398	19.1702	3.50698
	17.9011	119.815	19.3775	170.771	19.3775	52.3382	19.1215	66.952	19.1337	17.278	19.1337	34.648	19.1337	19.0628	19.1337	5.29876	19.1337	2.11373	21.9461	462	15.4755	-2.31593	15.4755	-0.49122	15.4755	3.12584	19.1824	6.13514
	17.9131	127.149	19.3897	166.822	19.3897	54.8542	19.1337	60.6123	19.1458	18.0925	19.1458	33.5059	19.1458	17.6757	19.1458	5.63973	19.1458	3.76831	21.9583	478.5	15.4877	-2.74672	15.4877	-1.46026	15.4877	1.77038	19.1946	6.74405
	17.925	134.694	19.4019	162.381	19.4019	58.6163	19.1458	54.9344	19.158	18.0122	19.158	30.8089	19.158	15.9299	19.158	3.79685	19.158	5.00871	21.9705	495	15.4999	-5.49123	15.4999	-0.59241	15.4999	2.08527	19.2068	6.1037
	17.937	142.437	19.4141	157.084	19.4141	64.1198	19.158	50.8115	19.1702	17.0784	19.1702	28.9775	19.1702	12.8984	19.1702	5.35488	19.1702	5.55874	21.9827	511.5	15.5121	-4.18773	15.5121	-0.54537	15.5121	1.4756	19.219	6.03223
	17.949	150.36	19.4263	151.392	19.4263	67.5052	19.1702	47.9184	19.1824	17.4602	19.1824	27.1714	19.1824	11.5337	19.1824	4.25545	19.1824	2.51715	21.9949	522.5	15.5242	-4.28736	15.5242	-0.07568	15.5242	1.54752	19.2312	7.9771
	17.961	158.446	19.4385	145.249	19.4385	71.5348	19.1824	43.672	19.1946	17.8686	19.1946	24.7616	19.1946	10.5292	19.1946	6.22129	19.1946	6.01023	22.0071	533.5	15.5364	-3.45648	15.5364	0.87156	15.5364	0.68351	19.2434	9.93744
	17.9729	166.674	19.4507	139.018	19.4507	74.3143	19.1946	39.4355	19.2068	18.9466	19.2068	22.7445	19.2068	10.6867	19.2068	7.87318	19.2068	7.02948	22.0193	539	15.5486	-3.25717	15.5486	0.22534	15.5486	1.11234	19.2556	12.2254
	17.9849	175.021	19.4629	133.337	19.4629	78.4542	19.2068	35.0106	19.219	17.5564	19.219	22.0024	19.219	10.5572	19.219	9.1839	19.219	9.50093	22.0315	544.5	15.5608	-2.38599	15.5608	-0.93889	15.5608	1.55905	19.2678	13.7543
	17.9969	183.464	19.4751	127.549	19.4751	82.1344	19.219	30.8317	19.2312	18.3107	19.2312	21.0627	19.2312	12.1997	19.2312	13.3875	19.2312	8.62081	22.0437	550	15.573	-4.12945	15.573	-1.16213	15.573	1.12677	19.28	14.9626
	18.0088	191.976	19.4873	122.725	19.4873	84.7859	19.2312	24.7651	19.2434	17.3408	19.2434	19.9543	19.2434	14.3315	19.2434	13.9665	19.2434	7.30229	22.0559	561	15.5852	-4.90696	15.5852	-3.03358	15.5852	0.06258	19.2922	14.5903
	18.0208	200.531	19.4995	116.667	19.4995	86.7867	19.2434	21.9132	19.2556	16.7162	19.2556	17.4195	19.2556	14.4239	19.2556	14.1912	19.2556	9.4791	22.0681	561	15.5974	-4.91001	15.5974	-2.34349	15.5974	0.62009	19.3044	15.0619
	18.0328	209.099	19.5117	111.107	19.5117	89.1878	19.2556	20.0291	19.2678	14.1726	19.2678	15.3622	19.2678	14.7835	19.2678	12.1501	19.2678	9.41499	22.0803	561	15.6096	-2.11679	15.6096	-0.50105	15.6096	1.19624	19.3166	17.3117
	18.0448	217.651	19.5239	104.343	19.5239	91.3699	19.2678	18.2657	19.28	12.8675	19.28	14.8531	19.28	14.5375	19.28	15.1209	19.28	12.6337	22.0925	561	15.6218	0.82164	15.6218	0.25045	15.6218	1.42933	19.3288	17.4684
	18.0567	226.155	19.5361	97.9589	19.5361	94.2311	19.28	15.2701	19.2922	13.3355	19.2922	16.2455	19.2922	15.8004	19.2922	14.6086	19.2922	13.5547	22.1047	555.5	15.634	-0.5646	15.634	2.80244	15.634	0.1244	19.341	20.0775
	18.0687	234.579	19.5482	90.7049	19.5482	97.5462	19.2922	12.4128	19.3044	14.4997	19.3044	16.6997	19.3044	15.9339	19.3044	15.9068	19.3044	16.6578	22.1169	550	15.6462	-2.79654	15.6462	2.47898	15.6462	-0.49549	19.3531	20.4638
	18.0807	242.89	19.5604	83.4493	19.5604	101.961	19.3044	8.85643	19.3166	13.5722	19.3166	14.3186	19.3166	16.5636	19.3166	15.6078	19.3166	17.5791	22.1291	539	15.6584	-3.81811	15.6584	2.5103	15.6584	-1.41529	19.3653	23.506
	18.0926	251.054	19.5726	77.7287	19.5726	104.602	19.3166	6.07236	19.3288	11.8717	19.3288	12.5223	19.3288	16.5229	19.3288	16.5868	19.3288	18.9937	22.1413	528	15.6706	-3.42891	15.6706	1.46319	15.6706	-0.67529	19.3775	23.3877
	18.1046	259.036	19.5848	72.7713	19.5848	107.305	19.3288	4.83137	19.341	10.5327	19.341	11.5484	19.341	16.8501	19.341	20.627	19.341	22.2713	22.1535	517	15.6828	-2.81312	15.6828	0.85485	15.6828	-0.0632	19.3897	27.4608
	18.1166	266.804	19.597	68.4316	19.597	109.374	19.341	5.79855	19.3531	9.80015	19.3531	11.1317	19.3531	17.5267	19.3531	20.7719	19.3531	29.9787	22.1657	500.5	15.695	-1.44543	15.695	2.02363	15.695	0.93853	19.4019	30.7271
	18.1286	274.322	19.6092	63.7044	19.6092	111.077	19.3531	5.29358	19.3653	9.84254	19.3653	11.0089	19.3653	18.0676	19.3653	22.129	19.3653	33.66	22.1779	489.5	15.7072	-2.60971	15.7072	2.16338	15.7072	0.50459	19.4141	34.8819
	18.1405	281.557	19.6214	59.4013	19.6214	111.798	19.3653	5.60986	19.3775	9.44731	19.3775	11.2972	19.3775	18.0941	19.3775	23.5137	19.3775	29.8285	22.1901	473	15.7194	-2.06683	15.7194	0.00115	15.7194	0.5693	19.4263	34.6108
	18.1525	288.475	19.6336	55.2035	19.6336	113.377	19.3775	5.83309	19.3897	8.51537	19.3897	11.9269	19.3897	16.1923	19.3897	23.4228	19.3897	23.9168	22.2023	456.5	15.7315	-1.04239	15.7315	-1.03023	15.7315	-0.6622	19.4385	35.8799
	18.1645	295.045	19.6458	51.3385	19.6458	115.785	19.3897	5.38485	19.4019	7.20474	19.4019	11.5203	19.4019	13.8222	19.4019	25.4959	19.4019	24.0982	22.2145	434.5	15.7437	1.13517	15.7437	-0.21021	15.7437	-1.36777	19.4507	37.2971
	18.1765	301.235	19.658	47.5701	19.658	119.98	19.4019	4.9302	19.4141	7.18524	19.4141	10.6568	19.4141	11.3503	19.4141	25.8837	19.4141	27.7532	22.2267	418	15.7559	1.03528	15.7559	-0.88532	15.7559	-1.86902	19.4629	40.2593
	18.1884	307.015	19.6702	43.8002	19.6702	123.901	19.4141	4.34403	19.4263	7.34704	19.4263	8.76713	19.4263	13.2651	19.4263	28.3217	19.4263	32.4543	22.2389	401.5	15.7681	1.023	15.7681	-4.21827	15.7681	-1.56957	19.4751	42.711
	18.2004	312.357	19.6824	40.1568	19.6824	126.592	19.4263	4.75226	19.4385	6.04524	19.4385	8.78863	19.4385	16.0593	19.4385	30.586	19.4385	34.531	22.2511	379.5	15.7803	1.70949	15.7803	-4.24869	15.7803	-1.41571	19.4873	45.2955
	18.2124	317.234	19.6946	36.7407	19.6946	130.186	19.4385	4.96191	19.4507	4.74532	19.4507	8.42425	19.4507	17.1936	19.4507	31.5609	19.4507	36.9522	22.2633	363	15.7925	4.55314	15.7925	-4.5299	15.7925	-3.5464	19.4995	48.7961
	18.2243	321.622	19.7068	34.1346	19.7068	133.103	19.4507	5.89816	19.4629	3.21775	19.4629	9.30878	19.4629	18.6406	19.4629	33.1606	19.4629	35.6013	22.2755	346.5	15.8047	5.7004	15.8047	-2.64753	15.8047	-3.7073	19.5117	52.2442
	18.2363	325.498	19.719	31.7126	19.719	136.155	19.4629	6.23113	19.4751	3.55746	19.4751	9.06772	19.4751	17.5959	19.4751	35.4313	19.4751	35.4907	22.2877	335.5	15.8169	4.15181	15.8169	-2.7532	15.8169	-3.28346	19.5239	56.3294
	18.2483	328.843	19.7312	29.1949	19.7312	138.153	19.4751	5.56502	19.4873	3.08884	19.4873	9.56898	19.4873	17.9917	19.4873	37.1665	19.4873	31.1799	22.2999	319	15.8291	0.30126	15.8291	-4.17937	15.8291	-2.479	19.5361	59.9998
	18.2603	331.639	19.7434	26.7796	19.7434	140.588	19.4873	5.8483	19.4995	3.03498	19.4995	8.12763	19.4995	17.8379	19.4995	36.2658	19.4995	29.7224	22.3121	302.5	15.8413	0.80924	15.8413	-3.69578	15.8413	-0.78101	19.5482	63.6637
	18.2722	333.872	19.7555	25.272	19.7555	143.202	19.4995	7.77083	19.5117	2.19391	19.5117	6.25041	19.5117	17.1683	19.5117	31.889	19.5117	30.9723	22.3243	286	15.8535	6.34822	15.8535	-4.72147	15.8535	-0.68509	19.5604	69.0461
	18.2842	335.53	19.7677	23.687	19.7677	145.93	19.5117	8.99322	19.5239	0.82555	19.5239	5.88665	19.5239	14.9373	19.5239	29.082	19.5239	35.5436	22.3365	264	15.8657	12.5942	15.8657	-0.60345	15.8657	0.37428	19.5726	74.191
	18.2962	336.605	19.7799	21.4347	19.7799	149.178	19.5239	10.7348	19.5361	0.90792	19.5361	6.41914	19.5361	13.8215	19.5361	29.7127	19.5361	38.8128	22.3487	247.5	15.8779	18.3443	15.8779	0.82319	15.8779	0.63892	19.5848	80.5743
	18.3082	337.09	19.7921	19.6482	19.7921	152.706	19.5361	11.5715	19.5482	1.11121	19.5482	7.19522	19.5482	13.3666	19.5482	30.4162	19.5482	38.6232	22.3609	231	15.8901	23.4927	15.8901	4.44847	15.8901	1.22185	19.597	86.6654
	18.3201	336.984	19.8043	18.619	19.8043	155.999	19.5482	13.2678	19.5604	1.75713	19.5604	6.94195	19.5604	11.7859	19.5604	30.1041	19.5604	43.8588	22.3731	220	15.9023	31.4671	15.9023	3.77311	15.9023	0.98288	19.6092	93.1455
	18.3321	336.286	19.8165	16.8822	19.8165	157.35	19.5604	13.1095	19.5726	2.04664	19.5726	5.61375	19.5726	8.99948	19.5726	27.7928	19.5726	44.9055	22.3853	214.5	15.9145	38.1949	15.9145	5.37904	15.9145	-0.64955	19.6214	98.8997
	18.3441	335.001	19.8287	14.6665	19.8287	158.495	19.5726	12.4301	19.5848	1.62163	19.5848	4.21294	19.5848	6.88404	19.5848	26.8619	19.5848	48.5772	22.3975	198	15.9266	44.8648	15.9266	5.69153	15.9266	-1.30222	19.6336	105.393
	18.356	333.135	19.8409	12.8491	19.8409	160.046	19.5848	12.124	19.597	0.6768	19.597	2.12511	19.597	5.03425	19.597	28.4806	19.597	44.9098	22.4097	187	15.9388	51.6864	15.9388	6.74942	15.9388	-0.84474	19.6458	113.669
	18.368	330.699	19.8531	11.977	19.8531	160.622	19.597	12.9162	19.6092	-0.45185	19.6092	2.05158	19.6092	4.36741	19.6092	28.0696	19.6092	43.6814	22.4219	176	15.951	55.5884	15.951	7.80379	15.951	-0.13286	19.658	122.233
	18.38	327.703	19.8653	11.4929	19.8653	161.501	19.6092	12.7721	19.6214	-1.62335	19.6214	1.0403	19.6214	3.97983	19.6214	28.8783	19.6214	41.8432	22.4341	165	15.9632	56.5104	15.9632	8.79289	15.9632	1.34592	19.6702	129.712
	18.392	324.165	19.8775	10.4731	19.8775	161.607	19.6214	12.773	19.6336	-1.28565	19.6336	0.000237075	19.6336	3.06415	19.6336	25.901	19.6336	41.8181	22.4463	143	15.9754	49.4987	15.9754	9.24387	15.9754	0.81198	19.6824	138.513
	18.4039	320.103	19.8897	8.64815	19.8897	163.385	19.6336	11.51	19.6458	-1.53643	19.6458	-0.28201	19.6458	3.43021	19.6458	22.2335	19.6458	44.4811	22.4585	132	15.9876	41.0056	15.9876	12.7154	15.9876	0.99836	19.6946	147.56
	18.4159	315.537	19.9019	6.93865	19.9019	163.554	19.6458	10.9029	19.658	-1.60579	19.658	-1.5822	19.658	0.93335	19.658	18.4715	19.658	48.5372	22.4707	121	15.9998	33.4636	15.9998	18.839	15.9998	0.22142	19.7068	159.489
	18.4279	310.49	19.9141	5.75528	19.9141	164.541	19.658	10.4585	19.6702	-1.04985	19.6702	-0.89676	19.6702	-0.45014	19.6702	18.4433	19.6702	51.1701	22.4829	115.5	16.012	28.2919	16.012	24.0957	16.012	-0.8874	19.719	171.647
	18.4398	304.987	19.9263	5.27128	19.9263	163.594	19.6702	10.3636	19.6824	0.28609	19.6824	-2.23458	19.6824	-0.86952	19.6824	17.8726	19.6824	44.5326	22.4951	104.5	16.0242	26.4307	16.0242	29.2425	16.0242	-1.17056	19.7312	183.373
	18.4518	299.056	19.9385	4.45483	19.9385	163.581	19.6824	9.1084	19.6946	1.09243	19.6946	-1.93957	19.6946	0.70564	19.6946	14.3149	19.6946	40.7309	22.5073	93.5	16.0364	26.735	16.0364	32.1794	16.0364	-1.83855	19.7434	197.676
	18.4638	292.726	19.9506	3.33979	19.9506	162.551	19.6946	7.62311	19.7068	1.37826	19.7068	-2.5621	19.7068	0.01946	19.7068	12.4499	19.7068	37.862	22.5195	88	16.0486	27.571	16.0486	30.9161	16.0486	-1.56794	19.7555	210
	18.4758	286.027	19.9628	2.30332	19.9628	162.689	19.7068	6.03457	19.719	1.63475	19.719	-1.46234	19.719	-0.84447	19.719	12.0122	19.719	39.2113	22.5317	82.5	16.0608	25.7656	16.0608	34.5213	16.0608	0.24704	19.7677	222.524
	18.4877	278.991	19.975	1.89703	19.975	161.77	19.719	5.62824	19.7312	1.26258	19.7312	-1.74329	19.7312	-1.35746	19.7312	12.908	19.7312	35.0461	22.5439	77	16.073	25.1224	16.073	36.4807	16.073	0.37609	19.7799	235.021
	18.4997	271.651	19.9872	1.88928	19.9872	159.974	19.7312	5.12179	19.7434	2.44786	19.7434	-1.11205	19.7434	-0.28179	19.7434	12.1972	19.7434	32.2067	22.5561	71.5	16.0852	21.7609	16.0852	38.8725	16.0852	-0.19634	19.7921	246.967
	18.5117	264.039	19.9994	2.15531	19.9994	158.486	19.7434	4.64791	19.7555	3.26234	19.7555	-1.19491	19.7555	-0.96894	19.7555	11.8842	19.7555	32.6327	22.5683	66	16.0974	19.8248	16.0974	39.9816	16.0974	-0.5108	19.8043	260.006
	18.5236	256.19	20.0116	1.44324	20.0116	156.088	19.7555	4.52184	19.7677	5.77694	19.7677	0.3842	19.7677	0.88485	19.7677	8.74318	19.7677	32.1024	22.5805	60.5	16.1095	22.3084	16.1095	40.4825	16.1095	-0.27357	19.8165	271.233
	18.5356	248.139	20.0238	1.55941	20.0238	154.081	19.7677	4.87439	19.7799	6.60007	19.7799	1.02865	19.7799	2.13409	19.7799	7.01383	19.7799	32.4563	22.5927	55	16.1217	20.195	16.1217	40.161	16.1217	1.66324	19.8287	285.414
	18.5476	239.918	20.036	0.61961	20.036	150.904	19.7799	5.14819	19.7921	7.85312	19.7921	1.44254	19.7921	2.82538	19.7921	5.65445	19.7921	31.5146	22.6049	49.5	16.1339	20.536	16.1339	38.1201	16.1339	2.55371	19.8409	299.351
	18.5596	231.563	20.0482	0.49571	20.0482	149.11	19.7921	4.84629	19.8043	9.57052	19.8043	1.60599	19.8043	3.23761	19.8043	8.20209	19.8043	32.7616	22.6171	44	16.1461	16.0375	16.1461	33.7884	16.1461	2.50281	19.8531	313.742
	18.5715	223.107	20.0604	-0.1701	20.0604	146.931	19.8043	4.17586	19.8165	11.7606	19.8165	1.1775	19.8165	2.02777	19.8165	6.41285	19.8165	37.288	22.6293	38.5	16.1583	15.3589	16.1583	27.8969	16.1583	2.12025	19.8653	325.292
	18.5835	214.582	20.0726	0.51031	20.0726	145.398	19.8165	3.32285	19.8287	11.5591	19.8287	1.57021	19.8287	-0.89438	19.8287	4.43668	19.8287	39.4814	22.6415	33	16.1705	14.9607	16.1705	23.3241	16.1705	1.04969	19.8775	336.882
	18.5955	206.02	20.0848	0.81865	20.0848	143.111	19.8287	3.01293	19.8409	9.9969	19.8409	2.2234	19.8409	-2.09548	19.8409	3.15684	19.8409	42.0433	22.6537	27.5	16.1827	15.0598	16.1827	20.9401	16.1827	2.86973	19.8897	348.606
	18.6075	197.453	20.097	0.45599	20.097	139.629	19.8409	2.73705	19.8531	9.51469	19.8531	3.33375	19.8531	-1.92676	19.8531	3.09056	19.8531	40.2988	22.6659	22	16.1949	12.7099	16.1949	13.3617	16.1949	4.12509	19.9019	357.042
	18.6194	188.911	20.1092	0.19388	20.1092	136.015	19.8531	3.21107	19.8653	9.45729	19.8653	3.24616	19.8653	-0.65707	19.8653	4.21082	19.8653	41.5082	22.6781	16.5	16.2071	9.44175	16.2071	10.4633	16.2071	4.73616	19.9141	364.356
	18.6314	180.42	20.1214	0.19653	20.1214	134.114	19.8653	2.21135	19.8775	9.95606	19.8775	2.69855	19.8775	0.13566	19.8775	5.7953	19.8775	38.3676	22.6903	11	16.2193	6.50362	16.2193	4.55914	16.2193	4.8393	19.9263	369.134
	18.6434	172.009	20.1336	0.23755	20.1336	133.128	19.8775	2.72398	19.8897	10.8863	19.8897	1.13334	19.8897	-1.40642	19.8897	6.74846	19.8897	38.8194	22.7025	11	16.2315	7.09706	16.2315	1.38492	16.2315	4.15937	19.9385	374.728
	18.6553	163.702	20.1458	-0.4225	20.1458	131.223	19.8897	2.62595	19.9019	10.9939	19.9019	2.09984	19.9019	0.00775	19.9019	4.91812	19.9019	40.1375	22.7147	5.5	16.2437	9.35321	16.2437	4.29294	16.2437	5.68309	19.9506	376.676
	18.6673	155.523	20.1579	-0.75095	20.1579	127.137	19.9019	1.85352	19.9141	10.154	19.9141	4.09257	19.9141	2.08966	19.9141	3.2943	19.9141	43.3919	22.7269	5.5	16.2559	9.94286	16.2559	3.89633	16.2559	7.54151	19.9628	378.72
	18.6793	147.493	20.1701	-0.47018	20.1701	123.24	19.9141	2.32989	19.9263	9.64857	19.9263	6.86202	19.9263	4.73916	19.9263	4.91783	19.9263	45.9672	22.7391	11	16.2681	10.6572	16.2681	4.51398	16.2681	9.35196	19.975	379.18
	18.6913	139.633	20.1823	0.00851	20.1823	120.175	19.9263	2.66399	19.9385	9.52571	19.9385	6.81408	19.9385	6.97394	19.9385	9.88781	19.9385	48.1211	22.7513	11	16.2803	4.95324	16.2803	3.48409	16.2803	10.1954	19.9872	381.361
	18.7032	131.959	20.1945	-0.62864	20.1945	117.333	19.9385	3.24646	19.9506	10.3133	19.9506	7.25872	19.9506	7.38443	19.9506	13.5298	19.9506	50.602	22.7635	5.5	16.2925	4.45437	16.2925	4.31614	16.2925	11.3433	19.9994	381.21
	18.7152	124.488	20.2067	-1.27253	20.2067	113.742	19.9506	2.96562	19.9628	10.9009	19.9628	6.83326	19.9628	9.6144	19.9628	15.6722	19.9628	54.2369	22.9221	5.5	16.3047	4.64059	16.3047	4.60033	16.3047	12.5455	20.0116	378.236
	18.7272	117.234	20.2189	-1.49641	20.2189	109.691	19.9628	1.72385	19.975	8.91322	19.975	7.73731	19.975	10.4333	19.975	14.0561	19.975	54.1044	22.9343	5.5	16.3168	4.4593	16.3168	4.06477	16.3168	13.7494	20.0238	372.192
	18.7391	110.209	20.2311	-1.08254	20.2311	105.958	19.975	1.18004	19.9872	7.36263	19.9872	7.61756	19.9872	12.4046	19.9872	15.1146	19.9872	50.9559	22.9831	5.5	16.329	2.44293	16.329	3.9281	16.329	14.827	20.036	364.622
	18.7511	103.423	20.2433	-0.44004	20.2433	103.451	19.9872	-0.36137	19.9994	5.2443	19.9994	7.30777	19.9994	13.6061	19.9994	16.4448	19.9994	49.4903	22.9953	5.5	16.3412	0.64803	16.3412	4.1863	16.3412	15.7501	20.0482	355.892
	18.7631	96.8845	20.2555	0.07534	20.2555	100.662	19.9994	-1.6431	20.0116	6.61779	20.0116	7.11799	20.0116	12.8703	20.0116	20.7783	20.0116	49.1436	23.0319	5.5	16.3534	2.00197	16.3534	1.41251	16.3534	15.4177	20.0604	348.026
	18.7751	90.6002	20.2677	0.50064	20.2677	98.5567	20.0116	-1.28915	20.0238	7.14243	20.0238	7.29972	20.0238	11.3602	20.0238	23.7481	20.0238	49.5548	23.2149	5.5	16.3656	3.25183	16.3656	0.68454	16.3656	14.7529	20.0726	337.348
	18.787	84.5748	20.2799	0.68345	20.2799	94.6805	20.0238	1.03615	20.036	6.35332	20.036	7.40345	20.036	12.405	20.036	25.4211	20.036	52.731	23.2271	11	16.3778	6.59495	16.3778	0.9886	16.3778	14.1176	20.0848	323.737
	18.799	78.8115	20.2921	1.36008	20.2921	91.5945	20.036	2.13357	20.0482	6.00811	20.0482	7.89998	20.0482	12.6204	20.0482	24.6583	20.0482	51.8292	23.2515	5.5	16.39	8.06366	16.39	2.3418	16.39	14.3044	20.097	309.307
	18.811	73.3122	20.3043	1.03513	20.3043	86.8216	20.0482	2.33516	20.0604	6.38186	20.0604	8.83347	20.0604	13.1486	20.0604	25.591	20.0604	53.9838	23.3125	5.5	16.4022	8.16399	16.4022	4.66011	16.4022	13.8872	20.1092	294.627
	18.8229	68.0768	20.3165	0.86334	20.3165	84.2004	20.0604	1.71808	20.0726	6.90618	20.0726	7.96775	20.0726	13.0292	20.0726	25.5903	20.0726	57.2749	23.3717	5.5	16.4144	6.66817	16.4144	6.45127	16.4144	11.7166	20.1214	282.608
	18.8349	63.1044	20.3287	0.86712	20.3287	80.8367	20.0726	1.22387	20.0848	6.99858	20.0848	7.75163	20.0848	13.3038	20.0848	26.5259	20.0848	57.0844	23.3839	5.5	16.4266	4.68259	16.4266	6.92858	16.4266	8.79434	20.1336	269.776
	18.8469	58.3925	20.3409	1.70554	20.3409	77.7913	20.0848	0.31926	20.097	7.71285	20.097	8.05934	20.097	14.7146	20.097	23.5676	20.097	54.6272	23.3961	5.5	16.4388	2.62331	16.4388	9.11214	16.4388	7.21932	20.1458	257.273
	18.8589	53.9376	20.3531	2.32922	20.3531	74.3737	20.097	-0.54463	20.1092	8.34447	20.1092	8.69735	20.1092	14.2441	20.1092	24.0447	20.1092	49.1306	23.4083	5.5	16.451	2.07808	16.451	10.4522	16.451	5.46326	20.1579	245.888
	18.8708	49.7352	20.3652	1.18648	20.3652	71.1762	20.1092	-0.78949	20.1214	8.41403	20.1214	6.98527	20.1214	14.4454	20.1214	24.4039	20.1214	43.3054	23.4205	5.5	16.4632	1.45024	16.4632	12.9465	16.4632	6.66905	20.1701	236.608
	18.8828	45.7797	20.3774	1.14481	20.3774	68.7204	20.1214	-0.33413	20.1336	7.20652	20.1336	5.08097	20.1336	14.4606	20.1336	26.9835	20.1336	42.9024	23.4813	5.5	16.4754	2.48417	16.4754	12.4332	16.4754	5.91735	20.1823	227.874
	18.8948	42.0648	20.3896	1.03706	20.3896	65.6001	20.1336	1.43259	20.1458	5.74677	20.1458	4.78025	20.1458	15.4599	20.1458	28.2319	20.1458	47.8151	23.4985	5.5	16.4876	2.41039	16.4876	11.5292	16.4876	6.39629	20.1945	218.205
	18.9067	38.5836	20.4018	0.81145	20.4018	62.2513	20.1458	2.95031	20.1579	5.7979	20.1579	6.21697	20.1579	17.0096	20.1579	30.4064	20.1579	53.5458	23.5107	5.5	16.4998	3.44687	16.4998	11.8085	16.4998	6.24836	20.2067	209.651
	18.9187	35.3283	20.414	1.19029	20.414	58.6738	20.1579	4.27199	20.1701	5.30809	20.1701	6.16263	20.1701	16.4602	20.1701	29.7076	20.1701	52.3691	23.5717	5.5	16.5119	7.21343	16.5119	13.6082	16.5119	6.327	20.2189	200.565
	18.9307	32.2909	20.4262	0.63574	20.4262	55.4305	20.1701	2.74454	20.1823	5.79155	20.1823	4.88578	20.1823	18.4463	20.1823	29.5822	20.1823	48.0318	23.5839	5.5	16.5241	10.6981	16.5241	14.3558	16.5241	6.9639	20.2311	191.358
	18.9427	29.4629	20.4384	0.99936	20.4384	52.4475	20.1823	2.18675	20.1945	5.27347	20.1945	3.93572	20.1945	17.4005	20.1945	30.4678	20.1945	46.9469	23.5961	5.5	16.5363	10.6433	16.5363	14.8847	16.5363	7.1195	20.2433	183.569
	18.9546	26.8353	20.4506	1.22172	20.4506	49.9312	20.1945	2.35267	20.2067	4.95905	20.2067	5.12242	20.2067	18.5452	20.2067	33.0332	20.2067	52.5991	23.6083	5.5	16.5485	11.4046	16.5485	15.0819	16.5485	7.11485	20.2555	174.675
	18.9666	24.3992	20.4628	1.92656	20.4628	47.8143	20.2067	2.81697	20.2189	5.10374	20.2189	5.04877	20.2189	17.4538	20.2189	35.0387	20.2189	52.3128	23.6205	5.5	16.5607	9.59751	16.5607	15.3001	16.5607	6.76641	20.2677	163.632
	18.9786	22.1453	20.475	2.71176	20.475	46.1456	20.2189	2.61608	20.2311	3.77189	20.2311	5.79313	20.2311	16.5253	20.2311	38.1978	20.2311	51.2435	23.6813	5.5	16.5729	12.4842	16.5729	16.2303	16.5729	6.51289	20.2799	152.752
	18.9906	20.0644	20.4872	2.05764	20.4872	43.1607	20.2311	3.52711	20.2433	3.09598	20.2433	5.01435	20.2433	15.2936	20.2433	37.4018	20.2433	47.4844	23.6985	5.5	16.5851	18.6369	16.5851	19.7314	16.5851	7.52443	20.2921	144.052
	19.0025	18.1471	20.4994	1.34471	20.4994	39.3315	20.2433	4.35179	20.2555	2.68893	20.2555	4.69605	20.2555	14.1138	20.2555	36.651	20.2555	45.7368	23.7107	5.5	16.5973	21.969	16.5973	20.3624	16.5973	7.7256	20.3043	136.312
	19.0145	16.3842	20.5116	0.29876	20.5116	35.5605	20.2555	4.58924	20.2677	2.15672	20.2677	3.75334	20.2677	15.2018	20.2677	36.728	20.2677	43.383	23.7813	5.5	16.6095	25.1512	16.6095	19.3417	16.6095	9.06308	20.3165	129.656
	19.0265	14.7665	20.5238	0.03362	20.5238	32.803	20.2677	4.51265	20.2799	1.12515	20.2799	1.65277	20.2799	17.1051	20.2799	37.7702	20.2799	40.7507	23.7985	5.5	16.6217	26.8152	16.6217	17.8424	16.6217	9.38068	20.3287	124.802
	19.0385	13.2853	20.536	-0.46257	20.536	32.0853	20.2799	4.02773	20.2921	0.29641	20.2921	1.30017	20.2921	15.5661	20.2921	37.1214	20.2921	38.1305	23.8107	5.5	16.6339	29.1642	16.6339	18.3529	16.6339	10.5354	20.3409	118.335
	19.0504	11.9316	20.5482	-0.22893	20.5482	29.999	20.2921	4.3477	20.3043	0.59351	20.3043	1.7797	20.3043	15.4119	20.3043	38.6315	20.3043	33.6896	23.8717	5.5	16.6461	30.7425	16.6461	18.4994	16.6461	11.3416	20.3531	110.365
	19.0624	10.6971	20.5603	0.25206	20.5603	27.9583	20.3043	3.02353	20.3165	0.65517	20.3165	3.55002	20.3165	18.643	20.3165	39.9179	20.3165	31.9469	23.8839	5.5	16.6583	32.9304	16.6583	22.2816	16.6583	12.0323	20.3652	102.584
	19.0744	9.57348	20.5725	0.73865	20.5725	26.0736	20.3165	3.96546	20.3287	0.18293	20.3287	3.77956	20.3287	21.5873	20.3287	41.2192	20.3287	30.1704	23.8961	5.5	16.6705	36.5945	16.6705	25.5031	16.6705	14.0762	20.3774	96.9161
	19.0863	8.55284	20.5847	1.28181	20.5847	24.1937	20.3287	3.71404	20.3409	-0.88945	20.3409	6.0537	20.3409	22.7153	20.3409	43.0385	20.3409	31.6067	23.9083	5.5	16.6827	39.0623	16.6827	29.8796	16.6827	15.8202	20.3896	92.3356
	19.0983	7.6276	20.5969	1.43851	20.5969	22.0029	20.3409	3.84946	20.3531	-1.2108	20.3531	6.31692	20.3531	21.8416	20.3531	43.3136	20.3531	34.7447	23.9205	5.5	16.6949	40.2679	16.6949	32.2445	16.6949	19.039	20.4018	85.8724
	19.1103	6.79052	20.6091	1.21891	20.6091	19.9686	20.3531	1.62486	20.3652	-1.14186	20.3652	7.02607	20.3652	24.2599	20.3652	45.4376	20.3652	33.3513	23.9813	5.5	16.7071	44.3403	16.7071	33.5248	16.7071	21.155	20.414	79.9806
	19.1223	6.03469	20.6213	0.37442	20.6213	18.3466	20.3652	0.89532	20.3774	0.938	20.3774	5.94943	20.3774	25.3203	20.3774	45.1669	20.3774	31.5307	23.9985	5.5	16.7192	44.6544	16.7192	36.11	16.7192	20.8786	20.4262	74.8882
	19.1342	5.35358	20.6335	0.06351	20.6335	17.1335	20.3774	0.8816	20.3896	0.62529	20.3896	4.97496	20.3896	27.0408	20.3896	44.9385	20.3896	26.5001	24.0813	5.5	16.7314	48.4812	16.7314	38.7018	16.7314	20.1126	20.4384	69.9324
	19.1462	4.74101	20.6457	0.41672	20.6457	15.583	20.3896	1.10682	20.4018	0.68339	20.4018	6.01099	20.4018	30.2297	20.4018	40.0256	20.4018	29.1519	24.0985	5.5	16.7436	49.7012	16.7436	40.3392	16.7436	19.6314	20.4506	64.599
	19.1582	4.19116	20.6579	1.14452	20.6579	14.2096	20.4018	2.04027	20.414	-0.19229	20.414	6.10881	20.414	31.365	20.414	38.3705	20.414	27.5539	24.1107	5.5	16.7558	54.9096	16.7558	43.0113	16.7558	21.1211	20.4628	60.9897
	19.1701	3.69858	20.6701	1.51832	20.6701	14.4544	20.414	2.07728	20.4262	0.12852	20.4262	5.6954	20.4262	29.7775	20.4262	36.784	20.4262	30.4304	24.1717	5.5	16.768	59.9731	16.768	40.1429	16.768	22.7044	20.475	58.0011
	19.1821	3.25816	20.6823	1.69333	20.6823	13.2184	20.4262	1.91462	20.4384	1.40926	20.4384	5.41762	20.4384	31.3111	20.4384	42.3455	20.4384	29.4117	24.1839	5.5	16.7802	65.0282	16.7802	43.3032	16.7802	24.5467	20.4872	55.7787
	19.1941	2.86515	20.6945	0.50739	20.6945	11.3709	20.4384	2.29838	20.4506	1.18234	20.4506	7.6294	20.4506	34.8696	20.4506	45.7596	20.4506	27.6778	24.1961	5.5	16.7924	67.1279	16.7924	43.9397	16.7924	26.1706	20.4994	53.6401
	19.2061	2.51512	20.7067	0.17087	20.7067	8.73168	20.4506	2.34028	20.4628	1.35369	20.4628	8.97863	20.4628	37.1615	20.4628	49.4245	20.4628	24.1712	24.2083	5.5	16.8046	67.9993	16.8046	45.3565	16.8046	29.2814	20.5116	51.7282
	19.218	2.20399	20.7189	0.05825	20.7189	7.22474	20.4628	2.50804	20.475	1.17654	20.475	9.149	20.475	36.9324	20.475	49.3389	20.475	24.2025	24.2205	5.5	16.8168	73.5711	16.8168	46.3882	16.8168	31.6124	20.5238	47.6542
	19.23	1.92795	20.7311	0.41691	20.7311	5.22048	20.475	0.90488	20.4872	2.09785	20.4872	8.81949	20.4872	37.6251	20.4872	52.53	20.4872	27.0135	24.2813	5.5	16.829	80.1293	16.829	47.7186	16.829	33.2156	20.536	44.7983
	19.242	1.68352	20.7433	0.62136	20.7433	4.60237	20.4872	0.34296	20.4994	1.92127	20.4994	8.28604	20.4994	38.2667	20.4994	57.0039	20.4994	28.1185	24.2985	5.5	16.8412	85.0168	16.8412	51.3365	16.8412	34.7825	20.5482	41.9253
	19.2539	1.4675	20.7555	0.47133	20.7555	5.20028	20.4994	1.28524	20.5116	0.47355	20.5116	8.57575	20.5116	38.0496	20.5116	57.8323	20.5116	29.8955	24.3717	5.5	16.8534	84.5689	16.8534	53.719	16.8534	36.2893	20.5603	40.3816
	19.2659	1.27696	20.7676	0.08766	20.7676	5.94784	20.5116	3.19365	20.5238	0.17933	20.5238	9.36712	20.5238	38.4693	20.5238	60.0031	20.5238	30.5588	24.3839	5.5	16.8656	88.8111	16.8656	56.729	16.8656	38.4332	20.5725	36.9045
	19.2779	1.10921	20.7798	-0.73704	20.7798	3.79656	20.5238	2.96296	20.536	0.51879	20.536	11.1876	20.536	42.0777	20.536	61.1713	20.536	30.8102	24.3961	5.5	16.8778	91.9183	16.8778	59.7995	16.8778	40.4583	20.5847	36.3265
	19.2899	0.9618	20.792	-1.16914	20.792	2.22532	20.536	1.67568	20.5482	1.69694	20.5482	13.3883	20.5482	47.5412	20.5482	66.4784	20.5482	32.0536	24.4083	5.5	16.89	101.365	16.89	62.1468	16.89	40.7339	20.5969	36.5288
	19.3018	0.83252	20.8042	-0.36259	20.8042	1.1772	20.5482	-0.29644	20.5603	2.33552	20.5603	13.5135	20.5603	49.7739	20.5603	65.9002	20.5603	27.8608	24.4205	5.5	16.9022	107.977	16.9022	62.6527	16.9022	42.3627	20.6091	34.3728
	19.3138	0.71935	20.8164	0.92693	20.8164	2.86551	20.5603	-1.07571	20.5725	1.79893	20.5725	13.7834	20.5725	49.1447	20.5725	68.6879	20.5725	28.0989	24.4813	5.5	16.9144	118.536	16.9144	63.6865	16.9144	44.2992	20.6213	32.2212
	19.3258	0.62047	20.8286	1.62531	20.8286	2.64529	20.5725	-2.2237	20.5847	1.26456	20.5847	14.4627	20.5847	48.3809	20.5847	68.3825	20.5847	28.9523	24.4985	5.5	16.9265	128.149	16.9265	67.807	16.9265	45.2155	20.6335	30.5607
	19.3377	0.53425	20.8408	1.07453	20.8408	2.12636	20.5847	-1.72522	20.5969	2.61921	20.5969	14.6864	20.5969	48.8435	20.5969	69.8448	20.5969	32.5023	24.5107	5.5	16.9387	138.98	16.9387	73.1803	16.9387	46.6687	20.6457	26.7427
	19.3497	0.4592	20.853	0.74283	20.853	1.32994	20.5969	-0.74604	20.6091	2.93507	20.6091	15.6538	20.6091	49.4425	20.6091	68.4347	20.6091	33.027	24.5229	5.5	16.9509	149.454	16.9509	76.7554	16.9509	46.5589	20.6579	23.7721
	19.3617	0.394	20.8652	0.4765	20.8652	0.89517	20.6091	0.11674	20.6213	2.33396	20.6213	17.4262	20.6213	48.6585	20.6213	69.0116	20.6213	33.2457	24.5351	5.5	16.9631	155.563	16.9631	80.4935	16.9631	47.3845	20.6701	21.3278
	19.3737	0.33747	20.8774	-0.01629	20.8774	0.08322	20.6213	-0.43888	20.6335	1.60425	20.6335	19.2568	20.6335	49.4998	20.6335	70.8439	20.6335	33.8018	24.5473	5.5	16.9753	161.945	16.9753	81.088	16.9753	50.5974	20.6823	22.9056
	19.3856	0.28854	20.8896	-0.51061	20.8896	-0.3257	20.6335	1.65279	20.6457	0.8886	20.6457	18.1167	20.6457	49.1635	20.6457	77.7565	20.6457	38.501	24.5717	5.5	16.9875	169.193	16.9875	80.5613	16.9875	52.5514	20.6945	21.6727
	19.3976	0.24627	20.9018	0.17656	20.9018	0.16117	20.6457	2.9661	20.6579	0.39524	20.6579	16.5827	20.6579	51.931	20.6579	80.2069	20.6579	47.6801	24.5839	5.5	16.9997	178.823	16.9997	79.6331	16.9997	54.6846	20.7067	19.331
	19.4096	0.20982	20.914	0.95244	20.914	0.18253	20.6579	3.95793	20.6701	-0.15058	20.6701	15.907	20.6701	53.0338	20.6701	83.6506	20.6701	52.1286	24.5961	5.5	17.0119	188.937	17.0119	80.7359	17.0119	56.5292	20.7189	16.7743
	19.4215	0.17846	20.9262	0.46014	20.9262	-0.24942	20.6701	2.84898	20.6823	0.04383	20.6823	16.4143	20.6823	55.5132	20.6823	86.1164	20.6823	55.4537	24.6083	5.5	17.0241	193.277	17.0241	87.0804	17.0241	58.1733	20.7311	13.4561
	19.4335	0.15151	20.9384	-0.34061	20.9384	-0.83295	20.6823	1.0539	20.6945	0.82653	20.6945	16.6025	20.6945	57.123	20.6945	89.6776	20.6945	59.8203	24.6213	5.5	17.0363	199.821	17.0363	90.5325	17.0363	61.8016	20.7433	10.9215
	19.4455	0.12841	20.9506	0.3726	20.9506	-0.77555	20.6945	-0.35444	20.7067	1.51933	20.7067	15.9242	20.7067	59.0251	20.7067	94.0635	20.7067	64.8211	24.6385	5.5	17.0485	207.184	17.0485	96.1713	17.0485	63.3342	20.7555	9.83565
	19.4575	0.10864	20.9627	0.50528	20.9627	0.07217	20.7067	-0.82655	20.7189	1.84245	20.7189	14.3861	20.7189	60.2438	20.7189	96.8717	20.7189	70.6749	24.6507	5.5	17.0607	219.274	17.0607	98.9165	17.0607	65.5862	20.7676	8.11287
	19.4694	0.09175	20.9749	0.98718	20.9749	0.72978	20.7189	0.38181	20.7311	1.60667	20.7311	12.8307	20.7311	62.2638	20.7311	100.49	20.7311	74.2517	24.6629	5.5	17.0729	230.805	17.0729	104.707	17.0729	66.3424	20.7798	6.28927
	19.4814	0.07736	20.9871	0.53061	20.9871	-0.01672	20.7311	0.11047	20.7433	1.75991	20.7433	12.8076	20.7433	61.3116	20.7433	100.73	20.7433	77.6649	24.6751	5.5	17.0851	240.617	17.0851	109.437	17.0851	66.2641	20.792	5.23912
	19.4934	0.0651	20.9993	0.45777	20.9993	0.14937	20.7433	0.43339	20.7555	2.22186	20.7555	13.2753	20.7555	61.0302	20.7555	101.315	20.7555	81.0476	24.6873	5.5	17.0973	247.656	17.0973	113.017	17.0973	66.3947	20.8042	5.26084
	19.5054	0.05469	21.0115	0.66369	21.0115	0.29443	20.7555	-0.49429	20.7676	2.92415	20.7676	14.5991	20.7676	60.5174	20.7676	100.358	20.7676	88.3394	24.7117	5.5	17.1095	253.134	17.1095	112.999	17.1095	68.356	20.8164	5.85569
	19.5173	0.04587	21.0237	0.99966	21.0237	1.24255	20.7676	-0.39819	20.7798	3.38808	20.7798	16.4619	20.7798	61.0061	20.7798	103.102	20.7798	93.9454	24.7239	5.5	17.1216	259.563	17.1216	115.212	17.1216	71.6063	20.8286	4.91166
	19.5293	0.0384	21.0359	0.98134	21.0359	1.10619	20.7798	0.38789	20.792	4.39451	20.792	15.3337	20.792	62.9177	20.792	107.109	20.792	99.1086	24.7361	5.5	17.1338	267.359	17.1338	118.764	17.1338	74.4587	20.8408	5.13079
	19.5413	0.03209	21.0481	1.00885	21.0481	1.00297	20.792	1.81076	20.8042	3.10728	20.8042	14.3485	20.8042	64.9848	20.8042	109.341	20.8042	98.455	24.7483	5.5	17.146	273.202	17.146	123.857	17.146	77.2589	20.853	5.03922
	19.5532	0.02677	21.0603	1.57468	21.0603	1.24724	20.8042	2.57924	20.8164	2.75606	20.8164	12.4381	20.8164	67.7839	20.8164	108.709	20.8164	104.848	24.7605	5.5	17.1582	276.757	17.1582	128.438	17.1582	77.4103	20.8652	4.43443
	19.5652	0.02229	21.0725	1.69521	21.0725	0.4677	20.8164	3.31879	20.8286	0.70577	20.8286	13.7435	20.8286	68.3536	20.8286	109.075	20.8286	111.043	24.7727	5.5	17.1704	280.978	17.1704	133.085	17.1704	77.4986	20.8774	4.73737
	19.5772	0.01853	21.0847	1.52447	21.0847	0.24753	20.8286	2.09601	20.8408	0.57034	20.8408	14.7116	20.8408	65.4047	20.8408	109.463	20.8408	115.633	24.7849	5.5	17.1826	284.906	17.1826	137.831	17.1826	79.3437	20.8896	2.67224
	19.5892	0.01538	21.0969	0.95361	21.0969	0.47625	20.8408	2.12706	20.853	1.85335	20.853	14.3032	20.853	62.4294	20.853	111.774	20.853	118.589	24.7971	5.5	17.1948	289.675	17.1948	141.898	17.1948	80.0329	20.9018	3.17226
	19.6011	0.01274	21.1091	1.49252	21.1091	0.40524	20.853	2.0822	20.8652	1.79028	20.8652	14.4341	20.8652	59.4046	20.8652	114.161	20.8652	125.926	24.8165	5.5	17.207	290.317	17.207	143.072	17.207	81.1657	20.914	0.89181
	19.6131	0.01054	21.1213	0.8296	21.1213	0.95084	20.8652	2.03502	20.8774	2.46835	20.8774	14.3223	20.8774	60.8805	20.8774	121.33	20.8774	134.794	24.8287	5.5	17.2192	293.736	17.2192	143.664	17.2192	80.7986	20.9262	2.70215
	19.6251	0.0087	21.1335	0.2412	21.1335	0.33807	20.8774	2.78625	20.8896	1.78872	20.8896	14.463	20.8896	61.5526	20.8896	123.983	20.8896	139.815	24.8409	5.5	17.2314	291.775	17.2314	146.333	17.2314	82.9562	20.9384	1.51657
	19.637	0.00717	21.1457	0.01514	21.1457	-0.33159	20.8896	2.11744	20.9018	2.5145	20.9018	15.4335	20.9018	62.3079	20.9018	125.084	20.9018	144.916	24.8897	5.5	17.2436	289.955	17.2436	152.307	17.2436	84.4449	20.9506	2.1391
	19.649	0.0059	21.1579	0.51505	21.1579	-0.89917	20.9018	2.72235	20.914	1.26495	20.914	18.2311	20.914	64.2472	20.914	127.101	20.914	149.107	24.9507	5.5	17.2558	285.191	17.2558	154.589	17.2558	87.9236	20.9627	1.22382
	19.661	0.00484	21.17	0.55668	21.17	-0.03387	20.914	1.81627	20.9262	1.13256	20.9262	20.385	20.9262	63.9599	20.9262	131.482	20.9262	156.339	24.9629	5.5	17.268	281.098	17.268	156.664	17.268	88.0769	20.9749	1.348
	19.673	0.00397	21.1822	0.09926	21.1822	-0.06361	20.9262	0.71505	20.9384	2.10343	20.9384	19.6216	20.9384	65.0696	20.9384	135.679	20.9384	159.276	24.9751	5.5	17.2802	280.114	17.2802	158.367	17.2802	89.9609	20.9871	2.94158
	19.6849	0.00325	21.1944	0.56916	21.1944	-0.34935	20.9384	-0.40792	20.9506	2.90063	20.9506	18.2369	20.9506	65.2361	20.9506	138.604	20.9506	162.332	24.9873	5.5	17.2924	279.501	17.2924	161.009	17.2924	88.6777	20.9993	4.43839
	19.6969	0.00265	21.2066	1.14578	21.2066	-0.8266	20.9506	0.77591	20.9627	4.24952	20.9627	17.6602	20.9627	65.9551	20.9627	141.119	20.9627	165.616	25.0727	5.5	17.3046	270.876	17.3046	162.463	17.3046	90.1192	21.0115	2.71897
	19.7089	0.00216	21.2188	1.24749	21.2188	-1.2658	20.9627	3.19294	20.9749	3.73452	20.9749	16.9658	20.9749	65.9249	20.9749	141.664	20.9749	166.538	25.0849	5.5	17.3168	258.139	17.3168	164.058	17.3168	89.6564	21.0237	1.31314
	19.7208	0.00176	21.231	0.52727	21.231	-0.85699	20.9749	4.16319	20.9871	3.61093	20.9871	16.8372	20.9871	65.2293	20.9871	140.074	20.9871	167.417	--	--	17.3289	245.661	17.3289	168.452	17.3289	90.1246	21.0359	1.7327
	19.7328	0.00143	21.2432	-0.35663	21.2432	-0.48619	20.9871	4.2378	20.9993	2.91663	20.9993	17.2081	20.9993	63.6929	20.9993	141.049	20.9993	173.281	--	--	17.3411	242.464	17.3411	173.388	17.3411	90.0654	21.0481	2.9867
	19.7448	0.00116	21.2554	-1.21481	21.2554	-1.06993	20.9993	3.79974	21.0115	2.72399	21.0115	18.167	21.0115	63.6847	21.0115	142.437	21.0115	180.94	--	--	17.3533	238.566	17.3533	174.727	17.3533	89.9284	21.0603	3.97156
	19.7568	0.000939456	21.2676	-1.45159	21.2676	-0.55998	21.0115	4.41267	21.0237	1.86345	21.0237	18.4564	21.0237	65.0441	21.0237	140.734	21.0237	184.07	--	--	17.3655	237.332	17.3655	175.05	17.3655	90.6962	21.0725	2.46147
	19.7687	0.000759338	21.2798	-1.70478	21.2798	-0.67463	21.0237	3.56357	21.0359	3.02434	21.0359	17.4023	21.0359	68.3153	21.0359	138.52	21.0359	181.669	--	--	17.3777	232.085	17.3777	174.185	17.3777	89.8425	21.0847	1.7714
	19.7807	0.000612676	21.292	-1.5817	21.292	-0.38165	21.0359	3.92797	21.0481	3.51335	21.0481	16.3742	21.0481	69.9046	21.0481	136.378	21.0481	181.74	--	--	17.3899	231.803	17.3899	177.556	17.3899	90.3054	21.0969	2.30286
	19.7927	0.000493474	21.3042	-1.44135	21.3042	-1.60703	21.0481	4.0141	21.0603	4.05006	21.0603	16.5661	21.0603	69.9635	21.0603	137.447	21.0603	181.631	--	--	17.4021	227.788	17.4021	180.249	17.4021	87.9727	21.1091	4.2878
	19.8047	0.000396767	21.3164	-1.10039	21.3164	-1.44617	21.0603	5.25529	21.0725	3.27551	21.0725	17.4242	21.0725	70.1135	21.0725	135.278	21.0725	178.28	--	--	17.4143	222.789	17.4143	183.297	17.4143	88.3816	21.1213	3.49906
	19.8166	0.000318453	21.3286	-0.22959	21.3286	0.58969	21.0725	5.24884	21.0847	2.55017	21.0847	18.5304	21.0847	68.5799	21.0847	129.704	21.0847	177.028	--	--	17.4265	220.157	17.4265	185.088	17.4265	86.982	21.1335	2.67828
	19.8286	0.000255149	21.3408	-0.46266	21.3408	1.7652	21.0847	4.46454	21.0969	2.2702	21.0969	18.0014	21.0969	70.0686	21.0969	123.688	21.0969	179.634	--	--	17.4387	214.432	17.4387	187.865	17.4387	84.848	21.1457	2.28109
	19.8406	0.000204073	21.353	-0.20709	21.353	2.03505	21.0969	4.13153	21.1091	2.66587	21.1091	15.5076	21.1091	69.3657	21.1091	123.508	21.1091	186.314	--	--	17.4509	211.332	17.4509	190.247	17.4509	81.4558	21.1579	2.65958
	19.8526	0.000162937	21.3651	-0.24668	21.3651	1.78893	21.1091	1.85816	21.1213	4.5818	21.1213	12.8234	21.1213	66.7432	21.1213	127.839	21.1213	188.083	--	--	17.4631	205.522	17.4631	192.988	17.4631	79.3204	21.17	1.17633
	19.8645	0.000129868	21.3773	-0.64126	21.3773	2.96518	21.1213	2.21058	21.1335	3.79396	21.1335	11.2417	21.1335	61.2261	21.1335	130.95	21.1335	185.651	--	--	17.4753	200.638	17.4753	194.615	17.4753	79.2049	21.1822	0.70825
	19.8765	0.000103335	21.3895	-0.33098	21.3895	2.36544	21.1335	0.69881	21.1457	2.97019	21.1457	10.8607	21.1457	57.5879	21.1457	130.327	21.1457	186.445	--	--	17.4875	194.51	17.4875	191.312	17.4875	78.0213	21.1944	1.10714
	19.8885	8.20853e-05	21.4017	-0.82987	21.4017	2.57413	21.1457	2.1347	21.1579	0.94944	21.1579	10.2583	21.1579	55.0217	21.1579	129.53	21.1579	188.94	--	--	17.4997	189.744	17.4997	191.471	17.4997	76.0767	21.2066	0.65084
	19.9004	6.51011e-05	21.4139	-0.07622	21.4139	2.2184	21.1579	2.20585	21.17	0.46029	21.17	9.27387	21.17	54.4094	21.17	129.61	21.17	191.301	--	--	17.5119	190.286	17.5119	190.722	17.5119	72.9326	21.2188	1.0588
	19.9124	5.15546e-05	21.4261	-0.2102	21.4261	1.90933	21.17	3.19734	21.1822	-0.94423	21.1822	8.8763	21.1822	53.3598	21.1822	129.715	21.1822	191.964	--	--	17.524	186.792	17.524	188.87	17.524	69.5366	21.231	1.05968
	19.9244	4.07747e-05	21.4383	1.21084	21.4383	2.51374	21.1822	1.20076	21.1944	-1.02436	21.1944	7.57764	21.1944	51.7289	21.1944	130.353	21.1944	189.931	--	--	17.5362	181.142	17.5362	184.246	17.5362	66.3602	21.2432	2.69728
	19.9364	3.22192e-05	21.4505	1.55087	21.4505	2.28192	21.1944	1.13218	21.2066	-1.1241	21.2066	6.85428	21.2066	52.6136	21.2066	128.148	21.2066	190.502	--	--	17.5484	173.645	17.5484	182.54	17.5484	62.1662	21.2554	2.09769
	19.9483	2.54513e-05	21.4627	1.37511	21.4627	2.2808	21.2066	0.1463	21.2188	0.38945	21.2188	7.63852	21.2188	55.3897	21.2188	129.737	21.2188	186.339	--	--	17.5606	168.097	17.5606	179.14	17.5606	60.0216	21.2676	2.01434
	19.9603	2.01208e-05	21.4749	1.12416	21.4749	3.30096	21.2188	-0.38617	21.231	1.65135	21.231	8.96399	21.231	56.1554	21.231	129.617	21.231	180.287	--	--	17.5728	164.219	17.5728	176.061	17.5728	58.4535	21.2798	1.81547
	19.9723	1.59486e-05	21.4871	1.3974	21.4871	2.92218	21.231	-1.80247	21.2432	1.58354	21.2432	8.74837	21.2432	55.8851	21.2432	129.439	21.2432	173.335	--	--	17.585	161.048	17.585	177.491	17.585	55.8891	21.292	3.26757
	19.9842	1.27143e-05	21.4993	2.32801	21.4993	3.81658	21.2432	-2.6367	21.2554	0.32626	21.2554	10.4959	21.2554	53.0923	21.2554	125.007	21.2554	171.626	--	--	17.5972	155.119	17.5972	180.094	17.5972	52.3837	21.3042	3.3877
	19.9962	1.02467e-05	21.5115	3.02536	21.5115	2.87931	21.2554	-1.9261	21.2676	1.30319	21.2676	10.4253	21.2676	51.8605	21.2676	122.296	21.2676	172.849	--	--	17.6094	148.34	17.6094	179.294	17.6094	49.4799	21.3164	3.2068
	20.0082	8.41545e-06	21.5237	3.11912	21.5237	1.90471	21.2676	-1.57512	21.2798	1.72962	21.2798	8.15583	21.2798	51.567	21.2798	119.913	21.2798	170.029	--	--	17.6216	142.737	17.6216	174.5	17.6216	48.0435	21.3286	3.47353
	20.0202	7.12614e-06	21.5359	3.52814	21.5359	1.10332	21.2798	-2.27021	21.292	2.60801	21.292	6.44538	21.292	55.1563	21.292	119.276	21.292	167.213	--	--	17.6338	138.139	17.6338	169.349	17.6338	43.5024	21.3408	3.91116
	20.0321	6.31593e-06	21.5481	4.58546	21.5481	3.08771	21.292	-2.23219	21.3042	1.86456	21.3042	5.59529	21.3042	55.1611	21.3042	119.981	21.3042	166.149	--	--	17.646	134.048	17.646	166.012	17.646	42.3989	21.353	2.76296
	20.0441	5.95143e-06	21.5603	5.02476	21.5603	3.91071	21.3042	-1.29004	21.3164	2.06548	21.3164	6.8334	21.3164	52.9353	21.3164	121.921	21.3164	167.767	--	--	17.6582	131.651	17.6582	163.677	17.6582	40.5477	21.3651	2.22466
	20.0561	6.02809e-06	21.5724	4.17808	21.5724	3.89152	21.3164	-1.09679	21.3286	2.22325	21.3286	7.73442	21.3286	50.3778	21.3286	124.332	21.3286	164.22	--	--	17.6704	125.735	17.6704	159.681	17.6704	40.3723	21.3773	2.19871
	20.068	6.57124e-06	21.5846	4.36301	21.5846	1.82107	21.3286	-2.21318	21.3408	1.45446	21.3408	6.98097	21.3408	50.5201	21.3408	123.567	21.3408	160.495	--	--	17.6826	118.798	17.6826	155.106	17.6826	37.01	21.3895	3.12277
	20.08	7.63892e-06	21.5968	4.8647	21.5968	0.99431	21.3408	-1.82494	21.353	0.068	21.353	6.30989	21.353	51.7477	21.353	121.816	21.353	162.789	--	--	17.6948	113.781	17.6948	148.574	17.6948	34.1647	21.4017	1.46749
	20.092	9.32677e-06	21.609	5.53961	21.609	-0.67371	21.353	-0.72526	21.3651	0.055	21.3651	7.15924	21.3651	51.997	21.3651	122.484	21.3651	160.429	--	--	17.707	108.316	17.707	143.387	17.707	30.6478	21.4139	1.74428
	20.104	1.17752e-05	21.6212	5.41139	21.6212	0.70775	21.3651	-0.61374	21.3773	1.00875	21.3773	9.18239	21.3773	50.7459	21.3773	121.865	21.3773	157.137	--	--	17.7192	105.523	17.7192	138.234	17.7192	29.2602	21.4261	3.33426
	20.1159	1.51794e-05	21.6334	7.61335	21.6334	0.65988	21.3773	-0.82934	21.3895	1.55904	21.3895	10.5247	21.3895	51.6919	21.3895	124.745	21.3895	153.77	--	--	17.7313	100.243	17.7313	136.545	17.7313	28.1684	21.4383	3.83123
	20.1279	1.98029e-05	21.6456	8.48672	21.6456	0.95519	21.3895	-0.99149	21.4017	1.45209	21.4017	10.8242	21.4017	55.1247	21.4017	123.105	21.4017	149.706	--	--	17.7435	95.3407	17.7435	133.21	17.7435	28.2906	21.4505	2.85808
	20.1399	2.59946e-05	21.6578	9.10855	21.6578	0.28147	21.4017	-0.66065	21.4139	1.65163	21.4139	12.8176	21.4139	58.1993	21.4139	118.659	21.4139	145.842	--	--	17.7557	89.7105	17.7557	132.218	17.7557	27.9414	21.4627	1.88128
	20.1518	3.4212e-05	21.67	9.28323	21.67	0.21574	21.4139	-1.23218	21.4261	1.38731	21.4261	13.9832	21.4261	59.1937	21.4261	112.2	21.4261	145.103	--	--	17.7679	88.6363	17.7679	128.948	17.7679	28.0851	21.4749	1.30107
	20.1638	4.50496e-05	21.6822	10.6693	21.6822	0.84333	21.4261	-0.37401	21.4383	-0.10067	21.4383	14.2206	21.4383	58.8327	21.4383	113.772	21.4383	147.33	--	--	17.7801	87.2434	17.7801	127.448	17.7801	28.0685	21.4871	0.90909
	20.1758	5.92759e-05	21.6944	12.4434	21.6944	1.04805	21.4383	0.34602	21.4505	-1.32875	21.4505	14.8317	21.4505	58.032	21.4505	119.008	21.4505	150.214	--	--	17.7923	82.2558	17.7923	119.96	17.7923	27.0429	21.4993	2.77518
	20.1878	7.78798e-05	21.7066	14.1148	21.7066	0.76826	21.4505	1.80482	21.4627	-0.96286	21.4627	15.1491	21.4627	58.6267	21.4627	122.416	21.4627	149.229	--	--	17.8045	75.5602	17.8045	113.955	17.8045	26.9685	21.5115	3.6611
	20.1997	0.000102128	21.7188	15.9564	21.7188	1.09836	21.4627	1.36204	21.4749	-1.62257	21.4749	16.3184	21.4749	60.0488	21.4749	120.848	21.4749	146.099	--	--	17.8167	69.6924	17.8167	108.198	17.8167	27.3001	21.5237	5.10403
	20.2117	0.00013364	21.731	17.7456	21.731	0.6758	21.4749	1.51199	21.4871	-0.85474	21.4871	18.7236	21.4871	64.0981	21.4871	120.232	21.4871	146.534	--	--	17.8289	64.4579	17.8289	104.66	17.8289	27.2854	21.5359	4.26289
	20.2237	0.000174476	21.7432	19.7947	21.7432	2.07633	21.4871	1.73685	21.4993	-0.43536	21.4993	20.0813	21.4993	67.1192	21.4993	123.104	21.4993	148.766	--	--	17.8411	63.8987	17.8411	101.931	17.8411	28.8141	21.5481	4.10328
	20.2356	0.000227251	21.7554	21.0051	21.7554	2.99979	21.4993	3.65298	21.5115	0.00302	21.5115	21.0363	21.5115	70.3758	21.5115	129.584	21.5115	151.216	--	--	17.8533	60.7343	17.8533	99.2433	17.8533	29.0147	21.5603	2.03166
	20.2476	0.000295277	21.7676	22.3976	21.7676	3.48549	21.5115	5.16642	21.5237	-0.08273	21.5237	22.0807	21.5237	74.7592	21.5237	134.428	21.5237	154.402	--	--	17.8655	56.4252	17.8655	95.9649	17.8655	29.6264	21.5724	0.10157
	20.2596	0.00038273	21.7797	23.0723	21.7797	2.65499	21.5237	6.41569	21.5359	-0.03843	21.5359	24.496	21.5359	79.9941	21.5359	139.236	21.5359	154.583	--	--	17.8777	51.2569	17.8777	88.8341	17.8777	27.9027	21.5846	0.19262
	20.2716	0.000494868	21.7919	23.8475	21.7919	2.76454	21.5359	6.47986	21.5481	0.04275	21.5481	27.0592	21.5481	84.2117	21.5481	145.486	21.5481	156.128	--	--	17.8899	48.8811	17.8899	82.4579	17.8899	26.634	21.5968	1.31656
	20.2835	0.000638286	21.8041	26.0733	21.8041	3.674	21.5481	5.82634	21.5603	0.38794	21.5603	28.2308	21.5603	88.0071	21.5603	156.397	21.5603	156.718	--	--	17.9021	48.0947	17.9021	76.4445	17.9021	27.0636	21.609	-0.84534
	20.2955	0.000821237	21.8163	28.9491	21.8163	3.48388	21.5603	7.27011	21.5724	0.72483	21.5724	31.0754	21.5724	91.8848	21.5724	163.373	21.5724	166.085	--	--	17.9143	48.1857	17.9143	73.3278	17.9143	29.8678	21.6212	-0.51014
	20.3075	0.00105	21.8285	31.5976	21.8285	3.26346	21.5724	8.55613	21.5846	2.49875	21.5846	35.7178	21.5846	96.7422	21.5846	167.401	21.5846	174.357	--	--	17.9264	45.7659	17.9264	71.5177	17.9264	29.8821	21.6334	-0.07326
	20.3195	0.00135	21.8407	33.0064	21.8407	3.23752	21.5846	12.1019	21.5968	2.87745	21.5968	39.8381	21.5968	100.534	21.5968	170.692	21.5968	180.596	--	--	17.9386	41.2085	17.9386	69.1061	17.9386	29.5298	21.6456	1.09734
	20.3314	0.00172	21.8529	34.8219	21.8529	4.01696	21.5968	15.6181	21.609	2.01452	21.609	42.2965	21.609	107.731	21.609	179.498	21.609	185.022	--	--	17.9508	35.0828	17.9508	67.5887	17.9508	28.283	21.6578	0.18603
	20.3434	0.0022	21.8651	35.3502	21.8651	3.61695	21.609	20.5089	21.6212	0.71698	21.6212	43.4023	21.6212	114.457	21.6212	190.747	21.6212	192.744	--	--	17.963	29.6897	17.963	66.0314	17.963	29.3196	21.67	-0.3833
	20.3554	0.00279	21.8773	37.1588	21.8773	2.16233	21.6212	22.4911	21.6334	-0.92247	21.6334	45.2789	21.6334	122.65	21.6334	203.409	21.6334	198.494	--	--	17.9752	29.1652	17.9752	62.6065	17.9752	29.8905	21.6822	1.24451
	20.3673	0.00354	21.8895	39.1747	21.8895	1.26819	21.6334	24.6856	21.6456	-0.76008	21.6456	47.1583	21.6456	128.982	21.6456	215.175	21.6456	203.026	--	--	17.9874	27.6095	17.9874	57.4008	17.9874	30.6223	21.6944	1.85191
	20.3793	0.00447	21.9017	43.094	21.9017	1.44862	21.6456	28.0221	21.6578	0.60983	21.6578	50.607	21.6578	134.142	21.6578	224.394	21.6578	211.479	--	--	17.9996	24.5825	17.9996	51.3143	17.9996	32.2326	21.7066	2.31175
	20.3913	0.00564	21.9139	46.6391	21.9139	1.881	21.6578	31.3039	21.67	2.27214	21.67	54.9263	21.67	137.895	21.67	237.179	21.67	224.157	--	--	18.0118	25.3446	18.0118	48.5624	18.0118	33.3754	21.7188	0.89529
	20.4033	0.0071	21.9261	49.8429	21.9261	0.28107	21.67	34.253	21.6822	2.41041	21.6822	58.0597	21.6822	143.445	21.6822	248.909	21.6822	235.538	--	--	18.024	25.019	18.024	49.5796	18.024	33.0642	21.731	1.91043
	20.4152	0.00891	21.9383	50.9222	21.9383	-0.28424	21.6822	37.9388	21.6944	0.41381	21.6944	59.01	21.6944	149.947	21.6944	262.416	21.6944	248.126	--	--	18.0362	22.6323	18.0362	47.4389	18.0362	32.4242	21.7432	1.83899
	20.4272	0.01116	21.9505	51.8531	21.9505	0.53716	21.6944	42.2657	21.7066	0.01143	21.7066	60.2064	21.7066	156.485	21.7066	271.631	21.7066	259.878	--	--	18.0484	18.4499	18.0484	42.822	18.0484	31.2501	21.7554	1.94008
	20.4392	0.01393	21.9627	52.9875	21.9627	1.70493	21.7066	45.9213	21.7188	1.28121	21.7188	59.6045	21.7188	163.363	21.7188	286.172	21.7188	275.014	--	--	18.0606	16.8716	18.0606	38.1179	18.0606	31.2933	21.7676	0.38361
	20.4511	0.01736	21.9748	55.8144	21.9748	1.83761	21.7188	50.7299	21.731	3.19943	21.731	58.7822	21.731	169.029	21.731	296.862	21.731	290.102	--	--	18.0728	16.5365	18.0728	36.4256	18.0728	32.3725	21.7797	-0.03074
	20.4631	0.02157	21.987	59.1203	21.987	2.06404	21.731	58.2103	21.7432	4.50345	21.7432	57.9132	21.7432	172.603	21.7432	309.965	21.7432	301.878	--	--	18.085	15.6241	18.085	36.8414	18.085	31.015	21.7919	1.66391
	20.4751	0.02674	21.9992	61.9912	21.9992	2.71888	21.7432	65.8602	21.7554	4.44594	21.7554	58.3385	21.7554	177.033	21.7554	325.429	21.7554	319.381	--	--	18.0972	14.5273	18.0972	34.2268	18.0972	29.0919	21.8041	2.67052
	20.4871	0.03307	22.0114	65.241	22.0114	3.07469	21.7554	72.7106	21.7676	5.64726	21.7676	57.874	21.7676	179.81	21.7676	341.187	21.7676	337.465	--	--	18.1094	16.2962	18.1094	33.4158	18.1094	26.4733	21.8163	5.4638
	20.499	0.0408	22.0236	67.8062	22.0236	2.60935	21.7676	79.0826	21.7797	7.20439	21.7797	56.7272	21.7797	184.125	21.7797	348.91	21.7797	356.892	--	--	18.1216	13.744	18.1216	28.8731	18.1216	27.5891	21.8285	5.07978
	20.511	0.0502	22.0358	71.9567	22.0358	1.5875	21.7797	87.0183	21.7919	8.30515	21.7919	56.5442	21.7919	182.75	21.7919	356.358	21.7919	374.092	--	--	18.1337	12.2961	18.1337	26.723	18.1337	30.019	21.8407	2.68279
	20.523	0.06162	22.048	75.2195	22.048	1.41437	21.7919	93.1707	21.8041	10.5004	21.8041	57.0899	21.8041	185.246	21.8041	365.838	21.8041	393.615	--	--	18.1459	9.36188	18.1459	22.5768	18.1459	32.0482	21.8529	-1.67712
	20.5349	0.07545	22.0602	77.4298	22.0602	1.49743	21.8041	99.835	21.8163	11.6448	21.8163	56.089	21.8163	186.419	21.8163	370.736	21.8163	406.812	--	--	18.1581	9.20154	18.1581	21.7559	18.1581	31.5193	21.8651	-2.24519
	20.5469	0.09216	22.0724	79.294	22.0724	2.07298	21.8163	105.438	21.8285	13.8537	21.8285	55.3633	21.8285	189.969	21.8285	373.021	21.8285	419.217	--	--	18.1703	8.6107	18.1703	20.8916	18.1703	29.613	21.8773	-1.3176
	20.5589	0.11228	22.0846	80.7649	22.0846	1.43083	21.8285	113.208	21.8407	15.8963	21.8407	53.778	21.8407	187.923	21.8407	376.249	21.8407	433.529	--	--	18.1825	6.79613	18.1825	17.9416	18.1825	27.6708	21.8895	0.6235
	20.5709	0.13647	22.0968	83.6136	22.0968	0.86427	21.8407	121.956	21.8529	20.0059	21.8529	50.5356	21.8529	186.864	21.8529	386.476	21.8529	450.068	--	--	18.1947	5.94306	18.1947	16.4787	18.1947	25.5779	21.9017	2.37059
	20.5828	0.16545	22.109	85.5519	22.109	-0.10978	21.8529	132.394	21.8651	24.1872	21.8651	47.9817	21.8651	182.03	21.8651	394.167	21.8651	466.004	--	--	18.2069	3.97571	18.2069	11.4201	18.2069	23.7037	21.9139	3.38887
	20.5948	0.20009	22.1212	87.3357	22.1212	0.82046	21.8651	141.217	21.8773	25.8686	21.8773	45.9741	21.8773	180.746	21.8773	395.593	21.8773	478.148	--	--	18.2191	6.24129	18.2191	11.5322	18.2191	23.9219	21.9261	3.41414
	20.6068	0.24138	22.1334	89.6518	22.1334	0.9673	21.8773	147.945	21.8895	27.2294	21.8895	44.1499	21.8895	177.832	21.8895	394.072	21.8895	488.504	--	--	18.2313	3.81537	18.2313	14.4281	18.2313	23.8529	21.9383	3.90508
	20.6188	0.29048	22.1456	92.9662	22.1456	1.28708	21.8895	156.314	21.9017	30.1261	21.9017	42.1233	21.9017	175.495	21.9017	390.834	21.9017	497.109	--	--	18.2435	5.00979	18.2435	17.2479	18.2435	23.4314	21.9505	3.87297
	20.6307	0.3487	22.1578	95.5487	22.1578	0.75011	21.9017	167.178	21.9139	35.0975	21.9139	42.1212	21.9139	169.958	21.9139	390.843	21.9139	505.78	--	--	18.2557	4.21468	18.2557	15.0587	18.2557	23.7392	21.9627	2.53118
	20.6427	0.41755	22.17	98.4588	22.17	0.64334	21.9139	178.365	21.9261	39.2468	21.9261	40.7275	21.9261	163.365	21.9261	384.275	21.9261	509.835	--	--	18.2679	3.45166	18.2679	13.4153	18.2679	22.7966	21.9748	0.54275
	20.6547	0.49875	22.1822	100.267	22.1822	0.84689	21.9261	188.868	21.9383	42.4485	21.9383	38.3563	21.9383	157.493	21.9383	378.909	21.9383	511.913	--	--	18.2801	1.50134	18.2801	10.1646	18.2801	21.0514	21.987	0.20369
	20.6667	0.59428	22.1944	102.207	22.1944	0.82088	21.9383	199.573	21.9505	44.9367	21.9505	32.7274	21.9505	152.18	21.9505	367.114	21.9505	514.916	--	--	18.2923	3.62238	18.2923	11.0167	18.2923	19.9277	21.9992	1.13507
	20.6786	0.70634	22.2065	103.35	22.2065	0.3891	21.9505	209.887	21.9627	49.5674	21.9627	29.2693	21.9627	146.41	21.9627	360.461	21.9627	516.686	--	--	18.3045	2.62417	18.3045	10.0968	18.3045	18.1624	22.0114	0.63503
	20.6906	0.83747	22.2187	106.743	22.2187	0.17061	21.9627	219.218	21.9748	54.5119	21.9748	27.1595	21.9748	138.894	21.9748	353.965	21.9748	518.274	--	--	18.3167	3.06069	18.3167	9.79373	18.3167	18.817	22.0236	0.0441
	20.7026	0.99048	22.2309	110.483	22.2309	0.69895	21.9748	227.72	21.987	59.9753	21.987	25.9119	21.987	131.352	21.987	350.424	21.987	514.097	--	--	18.3289	1.41775	18.3289	5.90821	18.3289	18.3459	22.0358	0.28288
	20.7145	1.16854	22.2431	113.169	22.2431	0.85337	21.987	235.908	21.9992	64.0839	21.9992	25.0919	21.9992	125.133	21.9992	340.975	21.9992	503.37	--	--	18.341	3.45954	18.341	5.92265	18.341	19.6051	22.048	0.85215
	20.7265	1.37521	22.2553	114.787	22.2553	0.69181	21.9992	245.475	22.0114	69.332	22.0114	21.3824	22.0114	116.391	22.0114	326.95	22.0114	492.169	--	--	18.3532	4.54409	18.3532	7.73421	18.3532	16.7983	22.0602	0.36625
	20.7385	1.61442	22.2675	116.793	22.2675	0.22666	22.0114	252.737	22.0236	75.2004	22.0236	19.7554	22.0236	109.654	22.0236	313.728	22.0236	482.365	--	--	18.3654	5.36417	18.3654	8.7129	18.3654	15.4037	22.0724	-1.18397
	20.7505	1.89055	22.2797	119.049	22.2797	1.74985	22.0236	259.974	22.0358	83.622	22.0358	19.3533	22.0358	106.066	22.0358	302.962	22.0358	481.319	--	--	18.3776	5.9211	18.3776	8.10053	18.3776	13.3501	22.0846	-1.43866
	20.7624	2.20844	22.2919	121.912	22.2919	1.60615	22.0358	268.98	22.048	90.5158	22.048	18.5749	22.048	99.7638	22.048	289.505	22.048	469.62	--	--	18.3898	3.78854	18.3898	7.94351	18.3898	13.8918	22.0968	-1.37136
	20.7744	2.57339	22.3041	123.754	22.3041	2.15892	22.048	278.402	22.0602	97.3839	22.0602	14.7951	22.0602	92.0934	22.0602	276.411	22.0602	457.541	--	--	18.402	-0.31393	18.402	9.03127	18.402	12.792	22.109	-0.29575
	20.7864	2.99124	22.3163	123.881	22.3163	1.19999	22.0602	284.933	22.0724	102.103	22.0724	10.9703	22.0724	84.9946	22.0724	262.797	22.0724	439.555	--	--	18.4142	-0.76366	18.4142	10.1519	18.4142	12.1606	22.1212	1.58338
	20.7983	3.46832	22.3285	125.547	22.3285	1.46402	22.0724	290.341	22.0846	109.581	22.0846	11.2557	22.0846	78.1489	22.0846	255.506	22.0846	424.286	--	--	18.4264	2.75406	18.4264	7.99543	18.4264	11.6451	22.1334	3.8798
	20.8103	4.01155	22.3407	127.35	22.3407	1.33052	22.0846	296.006	22.0968	117.79	22.0968	13.5118	22.0968	77.2389	22.0968	248.943	22.0968	409.569	--	--	18.4386	5.45269	18.4386	6.97622	18.4386	11.7056	22.1456	3.5657
	20.8223	4.62837	22.3529	127.453	22.3529	2.48169	22.0968	301.23	22.109	125.833	22.109	13.0371	22.109	73.1773	22.109	239.649	22.109	396.35	--	--	18.4508	7.72986	18.4508	8.40162	18.4508	11.3528	22.1578	1.13414
	20.8343	5.32684	22.3651	124.593	22.3651	3.67577	22.109	304.288	22.1212	132.628	22.1212	11.8222	22.1212	69.1837	22.1212	226.102	22.1212	387.909	--	--	18.463	5.56967	18.463	9.44361	18.463	11.2393	22.17	0.03643
	20.8462	6.11553	22.3773	124.656	22.3773	5.06668	22.1212	307.557	22.1334	143.049	22.1334	11.6664	22.1334	62.9632	22.1334	215.586	22.1334	374.894	--	--	18.4752	2.61356	18.4752	8.29745	18.4752	8.99473	22.1822	1.03393
	20.8582	7.00363	22.3895	124.465	22.3895	5.10996	22.1334	312.707	22.1456	153.15	22.1456	11.0294	22.1456	58.4072	22.1456	207.311	22.1456	355.081	--	--	18.4874	1.1796	18.4874	4.80247	18.4874	7.17812	22.1944	3.81673
	20.8702	8.00085	22.4016	125.05	22.4016	4.74209	22.1456	316.7	22.1578	161.058	22.1578	12.2991	22.1578	51.3832	22.1578	197.425	22.1578	337.985	--	--	18.4996	3.08527	18.4996	2.63044	18.4996	4.98097	22.2065	3.20774
	20.8821	9.11745	22.4138	124.259	22.4138	5.42666	22.1578	318.391	22.17	166.265	22.17	12.8798	22.17	46.8381	22.17	187.502	22.17	323.499	--	--	18.5118	3.786	18.5118	2.67033	18.5118	4.77274	22.2187	0.51221
	20.8941	10.3642	22.426	123.621	22.426	7.80633	22.17	320.041	22.1822	173.536	22.1822	15.2596	22.1822	42.9709	22.1822	173.025	22.1822	311.748	--	--	18.524	3.80851	18.524	4.91408	18.524	3.88309	22.2309	0.41856
	20.9061	11.7522	22.4382	121.417	22.4382	9.28535	22.1822	321.892	22.1944	181.213	22.1944	15.206	22.1944	40.9567	22.1944	163.839	22.1944	301.421	--	--	18.5361	6.60704	18.5361	7.68184	18.5361	4.07126	22.2431	0.27855
	20.9181	13.2932	22.4504	119.101	22.4504	10.4544	22.1944	322.321	22.2065	189.772	22.2065	13.2462	22.2065	37.3796	22.2065	152.853	22.2065	286.885	--	--	18.5483	8.23498	18.5483	7.84072	18.5483	4.89285	22.2553	1.80366
	20.93	14.999	22.4626	116.756	22.4626	11.0058	22.2065	320.65	22.2187	200.012	22.2187	12.8644	22.2187	33.5174	22.2187	149.037	22.2187	268.462	--	--	18.5605	8.33201	18.5605	3.10888	18.5605	5.08993	22.2675	-0.291
	20.942	16.8818	22.4748	116.614	22.4748	10.5629	22.2187	321.238	22.2309	210.295	22.2309	15.4809	22.2309	28.1645	22.2309	141.045	22.2309	250.257	--	--	18.5727	5.92693	18.5727	-1.4689	18.5727	4.19121	22.2797	-0.57567
	20.954	18.954	22.487	114.297	22.487	11.0354	22.2309	321.63	22.2431	219.162	22.2431	18.3089	22.2431	25.0712	22.2431	133.208	22.2431	237.434	--	--	18.5849	1.90612	18.5849	-4.22105	18.5849	3.37553	22.2919	-3.11456
	20.9659	21.2279	22.4992	111.224	22.4992	12.8813	22.2431	320.031	22.2553	225.367	22.2553	20.4137	22.2553	23.0239	22.2553	119.282	22.2553	230.445	--	--	18.5971	1.23559	18.5971	-2.63101	18.5971	4.33732	22.3041	-1.61953
	20.9779	23.7157	22.5114	107.94	22.5114	13.8478	22.2553	314.784	22.2675	231.284	22.2675	22.3526	22.2675	22.1473	22.2675	111.004	22.2675	221.146	--	--	18.6093	-0.76128	18.6093	-0.6917	18.6093	5.95202	22.3163	1.40595
	20.9899	26.4295	22.5236	106.535	22.5236	13.4286	22.2675	309.595	22.2797	237.522	22.2797	23.6889	22.2797	21.0123	22.2797	109.601	22.2797	213.119	--	--	18.6215	-0.64436	18.6215	-1.78987	18.6215	5.662	22.3285	4.87669
	21.0019	29.3811	22.5358	105.361	22.5358	12.9713	22.2797	305.664	22.2919	243.012	22.2919	24.6664	22.2919	18.9131	22.2919	105.773	22.2919	199.794	--	--	18.6337	-4.96524	18.6337	-2.8475	18.6337	4.22398	22.3407	5.90729
	21.0138	32.5814	22.548	105.26	22.548	15.2685	22.2919	302.194	22.3041	251.069	22.3041	26.3729	22.3041	15.8449	22.3041	100.216	22.3041	190.214	--	--	18.6459	-4.28513	18.6459	-4.74034	18.6459	3.60273	22.3529	4.8165
	21.0258	36.0409	22.5602	102.67	22.5602	16.7084	22.3041	298.91	22.3163	257.721	22.3163	27.6501	22.3163	12.7545	22.3163	89.065	22.3163	177.05	--	--	18.6581	-2.24652	18.6581	-3.35609	18.6581	3.48467	22.3651	2.586
	21.0378	39.7691	22.5724	100.468	22.5724	18.1935	22.3163	293.892	22.3285	266.068	22.3285	29.5598	22.3285	12.9528	22.3285	82.7531	22.3285	164.899	--	--	18.6703	2.70632	18.6703	-2.55525	18.6703	4.18349	22.3773	3.4635
	21.0497	43.7743	22.5846	97.5391	22.5846	19.8868	22.3285	286.668	22.3407	273.039	22.3407	31.1725	22.3407	12.1476	22.3407	79.0726	22.3407	155.1	--	--	18.6825	-0.47988	18.6825	-2.00908	18.6825	4.43031	22.3895	4.75784
	21.0617	48.0637	22.5968	95.9492	22.5968	21.4898	22.3407	282	22.3529	278.694	22.3529	34.1134	22.3529	10.4361	22.3529	76.832	22.3529	150.26	--	--	18.6947	-5.10473	18.6947	-0.46835	18.6947	4.22201	22.4016	5.30454
	21.0737	52.6429	22.6089	92.9263	22.6089	22.8369	22.3529	277.398	22.3651	283.045	22.3651	34.7889	22.3651	8.89796	22.3651	68.1796	22.3651	143.654	--	--	18.7069	-4.63107	18.7069	-2.38303	18.7069	4.34379	22.4138	6.79705
	21.0857	57.5156	22.6211	90.646	22.6211	24.9911	22.3651	272.267	22.3773	286.597	22.3773	34.4164	22.3773	9.85647	22.3773	57.3336	22.3773	131.22	--	--	18.7191	-2.19274	18.7191	-1.83654	18.7191	3.84457	22.426	7.9015
	21.0976	62.6839	22.6333	87.4606	22.6333	26.9878	22.3773	265.311	22.3895	290.835	22.3895	36.7625	22.3895	8.22141	22.3895	50.2606	22.3895	113.094	--	--	18.7313	1.09857	18.7313	-1.43451	18.7313	3.1012	22.4382	10.856
	21.1096	68.1476	22.6455	85.3407	22.6455	28.4868	22.3895	258.589	22.4016	295.999	22.4016	41.7109	22.4016	4.26866	22.4016	52.4602	22.4016	105.891	--	--	18.7434	0.32774	18.7434	0.50185	18.7434	2.99254	22.4504	12.7601
	21.1216	73.9042	22.6577	81.1881	22.6577	29.8622	22.4016	254.522	22.4138	299.007	22.4138	46.2671	22.4138	1.79074	22.4138	54.6447	22.4138	102.12	--	--	18.7556	3.95004	18.7556	1.69221	18.7556	3.12558	22.4626	13.031
	21.1336	79.9487	22.6699	78.7201	22.6699	31.6487	22.4138	249.651	22.426	301.876	22.426	49.3486	22.426	0.16553	22.426	52.857	22.426	99.7678	--	--	18.7678	5.78225	18.7678	1.88512	18.7678	3.29372	22.4748	11.4855
	21.1455	86.2736	22.6821	77.6027	22.6821	32.4827	22.426	243.631	22.4382	304.074	22.4382	52.545	22.4382	3.0857	22.4382	46.9249	22.4382	87.5798	--	--	18.78	9.00059	18.78	-0.60099	18.78	1.43418	22.487	14.2825
	21.1575	92.8685	22.6943	76.3833	22.6943	35.1329	22.4382	236.864	22.4504	306.005	22.4504	56.7152	22.4504	3.56979	22.4504	46.9972	22.4504	80.0272	--	--	18.7922	8.31609	18.7922	-2.68474	18.7922	-1.39024	22.4992	18.527
	21.1695	99.7203	22.7065	74.1515	22.7065	36.7212	22.4504	230.596	22.4626	308.627	22.4626	62.3553	22.4626	4.76144	22.4626	47.2165	22.4626	77.6591	--	--	18.8044	9.16313	18.8044	-2.34582	18.8044	-2.60564	22.5114	20.4933
	21.1815	106.813	22.7187	70.7564	22.7187	39.2895	22.4626	224.391	22.4748	311.088	22.4748	67.7803	22.4748	1.94622	22.4748	43.3498	22.4748	84.7732	--	--	18.8166	9.45889	18.8166	2.20411	18.8166	-1.10866	22.5236	20.9611
	21.1934	114.126	22.7309	67.7234	22.7309	41.2257	22.4748	219.545	22.487	313.905	22.487	72.2025	22.487	2.14357	22.487	40.1825	22.487	79.2458	--	--	18.8288	10.5227	18.8288	4.15005	18.8288	0.06873	22.5358	23.6031
	21.2054	121.639	22.7431	63.4121	22.7431	43.4561	22.487	215.852	22.4992	316.345	22.4992	74.6176	22.4992	1.48078	22.4992	33.2465	22.4992	72.245	--	--	18.841	14.4338	18.841	0.81983	18.841	-0.33173	22.548	27.2018
	21.2174	129.325	22.7553	59.6559	22.7553	45.4348	22.4992	209.685	22.5114	318.94	22.5114	76.2065	22.5114	1.21964	22.5114	29.7812	22.5114	63.0778	--	--	18.8532	14.7964	18.8532	2.73057	18.8532	-2.35617	22.5602	30.7738
	21.2293	137.157	22.7675	56.71	22.7675	47.8829	22.5114	205.256	22.5236	320.345	22.5236	79.6402	22.5236	4.37492	22.5236	23.7411	22.5236	60.2036	--	--	18.8654	15.502	18.8654	5.84133	18.8654	-3.13529	22.5724	32.4123
	21.2413	145.103	22.7797	55.0605	22.7797	50.7063	22.5236	200.53	22.5358	319.222	22.5358	84.1661	22.5358	7.80461	22.5358	20.5513	22.5358	57.1407	--	--	18.8776	13.5068	18.8776	6.41592	18.8776	-3.37863	22.5846	36.0617
	21.2533	153.13	22.7919	51.9736	22.7919	53.1406	22.5358	197.091	22.548	317.948	22.548	92.1451	22.548	5.45903	22.548	18.0401	22.548	47.4229	--	--	18.8898	15.3956	18.8898	3.9552	18.8898	-3.0583	22.5968	39.97
	21.2653	161.201	22.804	49.5009	22.804	55.5328	22.548	192.654	22.5602	317.02	22.5602	98.5843	22.5602	-0.87861	22.5602	18.8332	22.5602	41.0097	--	--	18.902	16.6902	18.902	2.83357	18.902	-3.32386	22.6089	43.8739
	21.2772	169.277	22.8162	47.7292	22.8162	55.4609	22.5602	189.335	22.5724	316.593	22.5724	103.292	22.5724	-1.05675	22.5724	15.6894	22.5724	36.1536	--	--	18.9142	21.3797	18.9142	6.07459	18.9142	-3.17046	22.6211	45.2778
	21.2892	177.319	22.8284	45.4839	22.8284	56.2654	22.5724	188.839	22.5846	316.758	22.5846	107.554	22.5846	3.91064	22.5846	11.5223	22.5846	35.6745	--	--	18.9264	26.4657	18.9264	11.5335	18.9264	-1.66912	22.6333	49.1259
	21.3012	185.282	22.8406	42.9665	22.8406	55.7987	22.5846	187.355	22.5968	316.67	22.5968	113.269	22.5968	6.40203	22.5968	9.07958	22.5968	31.5531	--	--	18.9386	28.7343	18.9386	13.4129	18.9386	-0.46903	22.6455	54.4116
	21.3131	193.125	22.8528	38.5018	22.8528	58.1579	22.5968	184.517	22.6089	313.989	22.6089	121.091	22.6089	6.44564	22.6089	6.95439	22.6089	26.2813	--	--	18.9507	30.9779	18.9507	11.9384	18.9507	1.6772	22.6577	59.2287
	21.3251	200.801	22.865	34.8929	22.865	60.2343	22.6089	179.913	22.6211	312.258	22.6211	129.329	22.6211	7.96185	22.6211	9.36378	22.6211	23.1749	--	--	18.9629	30.7584	18.9629	7.81846	18.9629	0.44328	22.6699	64.663
	21.3371	208.265	22.8772	31.8301	22.8772	63.1255	22.6211	178.196	22.6333	310.626	22.6333	138.238	22.6333	13.6261	22.6333	12.2189	22.6333	21.2974	--	--	18.9751	34.0342	18.9751	8.86699	18.9751	0.07752	22.6821	69.3546
	21.3491	215.473	22.8894	30.8474	22.8894	63.0463	22.6333	175.443	22.6455	310.407	22.6455	144.455	22.6455	15.083	22.6455	7.66044	22.6455	22.3448	--	--	18.9873	35.3432	18.9873	13.1575	18.9873	0.92608	22.6943	74.2492
	21.361	222.378	22.9016	28.2681	22.9016	63.9862	22.6455	174.294	22.6577	307.471	22.6577	151.902	22.6577	19.0114	22.6577	3.64623	22.6577	20.54	--	--	18.9995	42.5432	18.9995	19.7288	18.9995	3.88955	22.7065	78.1681
	21.373	228.937	22.9138	25.5289	22.9138	64.978	22.6577	171.627	22.6699	303.616	22.6699	159.307	22.6699	21.4575	22.6699	0.75772	22.6699	16.3909	--	--	19.0117	50.3058	19.0117	23.2278	19.0117	4.55526	22.7187	84.3641
	21.385	235.106	22.926	25.7205	22.926	67.2999	22.6699	172.3	22.6821	298.515	22.6821	164.237	22.6821	25.9898	22.6821	4.76417	22.6821	10.4451	--	--	19.0239	57.3371	19.0239	25.5872	19.0239	2.09883	22.7309	89.4564
	21.3969	240.844	22.9382	25.9182	22.9382	68.313	22.6821	170.58	22.6943	295.494	22.6943	171.296	22.6943	27.0858	22.6943	4.28407	22.6943	8.52396	--	--	19.0361	59.1541	19.0361	24.5304	19.0361	-0.69091	22.7431	94.1848
	21.4089	246.112	22.9504	24.6927	22.9504	67.8257	22.6943	168.227	22.7065	293.959	22.7065	179.921	22.7065	30.1906	22.7065	1.5708	22.7065	10.9989	--	--	19.0483	61.0695	19.0483	25.5412	19.0483	0.18153	22.7553	100.708
	21.4209	250.873	22.9626	21.2942	22.9626	66.3267	22.7065	166.216	22.7187	290.874	22.7187	189.383	22.7187	31.669	22.7187	-1.72741	22.7187	10.8097	--	--	19.0605	65.9525	19.0605	28.3045	19.0605	0.37318	22.7675	109.11
	21.4329	255.093	22.9748	18.7631	22.9748	67.4577	22.7187	164.753	22.7309	284.638	22.7309	194.649	22.7309	34.5879	22.7309	-1.57597	22.7309	9.85098	--	--	19.0727	71.0793	19.0727	31.441	19.0727	0.99263	22.7797	115.148
	21.4448	258.742	22.987	15.2251	22.987	69.5229	22.7309	164.35	22.7431	276.66	22.7431	201.076	22.7431	36.6989	22.7431	-0.77169	22.7431	8.22684	--	--	19.0849	79.2346	19.0849	33.0286	19.0849	0.79787	22.7919	118.823
	21.4568	261.794	22.9992	14.2947	22.9992	70.0633	22.7431	160.834	22.7553	272.083	22.7553	208.193	22.7553	38.8712	22.7553	2.42987	22.7553	6.38828	--	--	19.0971	89.3684	19.0971	33.8786	19.0971	0.18067	22.804	124.91
	21.4688	264.226	23.0113	13.1419	23.0113	70.0295	22.7553	159.331	22.7675	268.054	22.7675	217.099	22.7675	43.6866	22.7675	3.66136	22.7675	0.01079	--	--	19.1093	96.6973	19.1093	39.6505	19.1093	0.97727	22.8162	130.313
	21.4808	266.022	23.0235	11.5463	23.0235	71.5924	22.7675	158.367	22.7797	264.358	22.7797	224.859	22.7797	51.0935	22.7797	1.58595	22.7797	-5.1696	--	--	19.1215	103.634	19.1215	46.2506	19.1215	3.13169	22.8284	135.369
	21.4927	267.167	23.0357	9.61775	23.0357	75.6516	22.7797	157.294	22.7919	256.996	22.7919	230.467	22.7919	57.3651	22.7919	1.33548	22.7919	-8.13115	--	--	19.1337	108.654	19.1337	54.7184	19.1337	6.34956	22.8406	137.23
	21.5047	267.653	23.0479	10.2798	23.0479	79.1034	22.7919	155.843	22.804	251.804	22.804	235.253	22.804	60.0706	22.804	2.51673	22.804	-4.05275	--	--	19.1458	114.466	19.1458	55.5431	19.1458	8.57269	22.8528	140.592
	21.5167	267.477	23.0601	10.5497	23.0601	78.1551	22.804	153.484	22.8162	245.291	22.8162	240.34	22.8162	63.5289	22.8162	3.02096	22.8162	-0.12258	--	--	19.158	122.896	19.158	60.9084	19.158	9.12105	22.865	143.163
	21.5286	266.64	23.0723	9.15454	23.0723	76.7832	22.8162	150.989	22.8284	238.888	22.8284	245.476	22.8284	68.3607	22.8284	0.77053	22.8284	1.49895	--	--	19.1702	132.763	19.1702	66.3016	19.1702	8.97855	22.8772	145.533
	21.5406	265.149	23.0845	5.7078	23.0845	73.1212	22.8284	146.909	22.8406	231.993	22.8406	251	22.8406	74.4365	22.8406	-4.12776	22.8406	-0.5223	--	--	19.1824	142.818	19.1824	75.3314	19.1824	10.0665	22.8894	150.397
	21.5526	263.013	23.0967	3.75129	23.0967	72.1759	22.8406	144.868	22.8528	225.019	22.8528	255.464	22.8528	79.2328	22.8528	-3.20206	22.8528	-0.87274	--	--	19.1946	148.344	19.1946	83.6213	19.1946	12.7893	22.9016	155.722
	21.5646	260.25	23.1089	1.16786	23.1089	72.0191	22.8528	140.969	22.865	217.764	22.865	259.287	22.865	86.5597	22.865	-7.01213	22.865	-6.68831	--	--	19.2068	153.682	19.2068	91.3848	19.2068	15.7995	22.9138	158.132
	21.5765	256.88	23.1211	0.10227	23.1211	73.4597	22.865	136.308	22.8772	210.979	22.8772	266.177	22.8772	91.4646	22.8772	-6.07507	22.8772	-10.1427	--	--	19.219	160.732	19.219	101.821	19.219	15.4655	22.926	156.766
	21.5885	252.927	23.1333	1.41679	23.1333	74.1913	22.8772	130.86	22.8894	205.187	22.8894	272.593	22.8894	101.192	22.8894	-5.14891	22.8894	-3.94563	--	--	19.2312	167.358	19.2312	107.36	19.2312	14.1492	22.9382	155.555
	21.6005	248.419	23.1455	3.37754	23.1455	74.464	22.8894	128.796	22.9016	197.889	22.9016	275.917	22.9016	108.488	22.9016	4.44764	22.9016	5.06655	--	--	19.2434	181.415	19.2434	118.488	19.2434	14.6371	22.9504	156.466
	21.6124	243.39	23.1577	2.46247	23.1577	72.974	22.9016	128.093	22.9138	192.727	22.9138	275.784	22.9138	115.942	22.9138	8.55306	22.9138	9.22167	--	--	19.2556	195.231	19.2556	127.85	19.2556	17.1009	22.9626	157.789
	21.6244	237.875	23.1699	-0.36625	23.1699	71.8114	22.9138	126.805	22.926	186.169	22.926	276.471	22.926	120.292	22.926	11.8461	22.926	2.78316	--	--	19.2678	206.99	19.2678	139.877	19.2678	20.7624	22.9748	160.015
	21.6364	231.911	23.1821	-3.00821	23.1821	70.7967	22.926	123.739	22.9382	180.779	22.9382	277.804	22.9382	127.987	22.9382	13.0227	22.9382	-0.08469	--	--	19.28	211.286	19.28	147.312	19.28	22.8858	22.987	161.365
	21.6484	225.541	23.1943	-2.14532	23.1943	73.1608	22.9382	121.797	22.9504	170.878	22.9504	278.394	22.9504	137.369	22.9504	11.7918	22.9504	-0.31995	--	--	19.2922	217.541	19.2922	153.049	19.2922	26.3412	22.9992	158.946
	21.6603	218.807	23.2065	-0.4007	23.2065	74.3776	22.9504	117.407	22.9626	162.777	22.9626	278.249	22.9626	143.528	22.9626	6.56419	22.9626	2.17069	--	--	19.3044	227.213	19.3044	162.762	19.3044	27.9859	23.0113	155.172
	21.6723	211.754	23.2186	1.44536	23.2186	73.9145	22.9626	113.419	22.9748	155.367	22.9748	274.667	22.9748	149.739	22.9748	11.9881	22.9748	8.39496	--	--	19.3166	237.022	19.3166	175.627	19.3166	30.9469	23.0235	149.956
	21.6843	204.426	23.2308	2.9854	23.2308	73.5942	22.9748	108.719	22.987	152.781	22.987	270.593	22.987	155.169	22.987	19.1659	22.987	10.005	--	--	19.3288	242.997	19.3288	191.506	19.3288	34.1838	23.0357	148.694
	21.6962	196.871	23.243	3.2443	23.243	75.9774	22.987	106.792	22.9992	149.177	22.9992	268.613	22.9992	159.52	22.9992	23.3661	22.9992	13.0433	--	--	19.341	247.605	19.341	206.271	19.341	38.2535	23.0479	148.641
	21.7082	189.135	23.2552	1.17509	23.2552	77.4964	22.9992	102.818	23.0113	145.183	23.0113	267.047	23.0113	165.745	23.0113	18.3173	23.0113	11.2009	--	--	19.3531	251.068	19.3531	217.588	19.3531	41.7991	23.0601	145.25
	21.7202	181.265	23.2674	-0.91246	23.2674	76.876	23.0113	98.7504	23.0235	135.097	23.0235	265.915	23.0235	173.628	23.0235	17.9339	23.0235	4.97253	--	--	19.3653	258.891	19.3653	229.301	19.3653	44.5375	23.0723	138.284
	21.7322	173.305	23.2796	-1.60203	23.2796	74.5734	23.0235	95.7829	23.0357	127.691	23.0357	262.564	23.0357	183.027	23.0357	23.3277	23.0357	5.93893	--	--	19.3775	261.507	19.3775	238.678	19.3775	47.4674	23.0845	129.666
	21.7441	165.301	23.2918	-0.34689	23.2918	72.8243	23.0357	92.5407	23.0479	122.295	23.0479	259.835	23.0479	189.256	23.0479	31.8675	23.0479	9.36018	--	--	19.3897	264.188	19.3897	251.087	19.3897	53.1052	23.0967	125.74
	21.7561	157.296	23.304	0.16236	23.304	71.5891	23.0479	87.9896	23.0601	119.187	23.0601	255.281	23.0601	193.449	23.0601	34.8223	23.0601	11.2411	--	--	19.4019	262.61	19.4019	264.86	19.4019	59.1113	23.1089	121.173
	21.7681	149.331	23.3162	-0.08221	23.3162	71.6206	23.0601	84.8404	23.0723	113.373	23.0723	249.758	23.0723	193.929	23.0723	29.6196	23.0723	13.0583	--	--	19.4141	263.071	19.4141	274.791	19.4141	66.189	23.1211	114.888
	21.78	141.448	23.3284	0.95692	23.3284	68.7628	23.0723	80.718	23.0845	106.99	23.0845	243.589	23.0845	192.506	23.0845	26.785	23.0845	16.2642	--	--	19.4263	262.617	19.4263	289.472	19.4263	72.7482	23.1333	108.965
	21.792	133.683	23.3406	1.32931	23.3406	68.2306	23.0845	76.2131	23.0967	102.686	23.0967	234.273	23.0967	184.63	23.0967	25.1648	23.0967	19.9457	--	--	19.4385	259.47	19.4385	296.387	19.4385	78.4361	23.1455	105.142
	21.804	126.073	23.3528	1.97397	23.3528	65.0383	23.0967	71.2993	23.1089	96.9018	23.1089	227.823	23.1089	184.775	23.1089	27.8056	23.1089	16.884	--	--	19.4507	256.136	19.4507	307.188	19.4507	85.2977	23.1577	97.6866
	21.816	118.65	23.365	-0.20227	23.365	64.3372	23.1089	69.9001	23.1211	90.3564	23.1211	216.476	23.1211	189.54	23.1211	32.1495	23.1211	10.9778	--	--	19.4629	249.266	19.4629	311.459	19.4629	94.6163	23.1699	92.4332
	21.8279	111.445	23.3772	-1.70574	23.3772	59.6006	23.1211	68.6262	23.1333	85.7566	23.1333	211.733	23.1333	196.564	23.1333	31.7956	23.1333	5.87677	--	--	19.4751	244.171	19.4751	319.104	19.4751	104.962	23.1821	88.1924
	21.8399	104.487	23.3894	-4.27565	23.3894	57.148	23.1333	65.9807	23.1455	83.6283	23.1455	203.561	23.1455	194.054	23.1455	28.8739	23.1455	8.79931	--	--	19.4873	239.31	19.4873	325.912	19.4873	112.831	23.1943	80.5677
	21.8519	97.801	23.4016	-2.02762	23.4016	50.1222	23.1455	60.6373	23.1577	79.4816	23.1577	196.987	23.1577	189.588	23.1577	24.6575	23.1577	10.6219	--	--	19.4995	230.36	19.4995	330.937	19.4995	121.615	23.2065	70.0009
	21.8638	91.4103	23.4137	-0.04469	23.4137	48.2201	23.1577	54.3401	23.1699	76.0767	23.1699	185.478	23.1699	183.208	23.1699	23.7902	23.1699	8.05167	--	--	19.5117	226.333	19.5117	332.064	19.5117	130.776	23.2186	63.3664
	21.8758	85.3356	23.4259	1.91404	23.4259	49.5924	23.1699	48.4184	23.1821	72.9427	23.1821	175.086	23.1821	179.535	23.1821	27.6307	23.1821	8.47083	--	--	19.5239	219.787	19.5239	329.698	19.5239	140.453	23.2308	61.8051
	21.8878	79.5953	23.4381	2.73026	23.4381	53.0456	23.1821	45.1386	23.1943	71.4803	23.1943	168.596	23.1943	177.568	23.1943	25.3287	23.1943	12.1361	--	--	19.5361	209.802	19.5361	325.247	19.5361	150	23.243	55.3436
	21.8998	74.2055	23.4503	2.71483	23.4503	49.1353	23.1943	41.3025	23.2065	69.015	23.2065	163.325	23.2065	179.617	23.2065	31.0515	23.2065	18.6959	--	--	19.5482	201.235	19.5482	328.125	19.5482	160.429	23.2552	49.2461
	21.9117	69.18	23.4625	3.37375	23.4625	44.9904	23.2065	40.5273	23.2186	67.229	23.2186	158.08	23.2186	175.252	23.2186	32.4016	23.2186	13.3202	--	--	19.5604	193.486	19.5604	334.585	19.5604	170.317	23.2674	44.5598
	21.9237	64.5307	23.4747	3.05973	23.4747	41.9401	23.2186	37.9917	23.2308	65.7678	23.2308	149.218	23.2308	167.356	23.2308	42.0718	23.2308	14.9481	--	--	19.5726	184.44	19.5726	335.874	19.5726	180.983	23.2796	43.3673
	21.9357	60.2678	23.4869	0.06465	23.4869	42.7408	23.2308	33.4867	23.243	64.1099	23.243	140.77	23.243	155.472	23.243	45.7628	23.243	19.8111	--	--	19.5848	176.734	19.5848	331.362	19.5848	190.918	23.2918	39.347
	21.9477	56.3995	23.4991	-3.0159	23.4991	40.2609	23.243	28.8158	23.2552	62.5703	23.2552	129.771	23.2552	154.139	23.2552	50.9603	23.2552	20.6902	--	--	19.597	170.712	19.597	321.141	19.597	201.78	23.304	32.3706
	21.9596	52.9326	23.5113	-4.4129	23.5113	38.7906	23.2552	27.0855	23.2674	58.6373	23.2674	125.443	23.2674	152.813	23.2674	50.6276	23.2674	15.521	--	--	19.6092	166.761	19.6092	312.868	19.6092	211.84	23.3162	25.2795
	21.9716	49.8723	23.5235	-4.24323	23.5235	35.6488	23.2674	28.2032	23.2796	52.5391	23.2796	117.433	23.2796	144.591	23.2796	49.3501	23.2796	8.00331	--	--	19.6214	158.779	19.6214	303.858	19.6214	223.648	23.3284	20.5289
	21.9836	47.2225	23.5357	0.57444	23.5357	32.8043	23.2796	24.7557	23.2918	47.9467	23.2918	110.023	23.2918	135.515	23.2918	45.2387	23.2918	6.81931	--	--	19.6336	148.017	19.6336	294.673	19.6336	234.732	23.3406	19.1881
	21.9956	44.9861	23.5479	1.43891	23.5479	30.0393	23.2918	22.3502	23.304	45.7557	23.304	100.652	23.304	130.261	23.304	42.6169	23.304	10.2774	--	--	19.6458	138.223	19.6458	281.006	19.6458	244.647	23.3528	17.9529
	22.0075	43.1645	23.5601	1.9059	23.5601	28.9927	23.304	19.1761	23.3162	46.1129	23.3162	96.3207	23.3162	129.837	23.3162	36.4023	23.3162	17.2125	--	--	19.658	129.407	19.658	267.19	19.658	254.312	23.365	13.7529
	22.0195	41.7582	23.5723	0.41874	23.5723	32.4212	23.3162	17.5717	23.3284	45.9094	23.3284	91.7995	23.3284	127.27	23.3284	38.3177	23.3284	23.9333	--	--	19.6702	120.64	19.6702	252.557	19.6702	261.555	23.3772	8.16272
	22.0315	40.7665	23.5845	2.36197	23.5845	33.103	23.3284	14.3956	23.3406	42.8384	23.3406	89.1816	23.3406	118.98	23.3406	39.0567	23.3406	23.2671	--	--	19.6824	112.928	19.6824	240.995	19.6824	270.361	23.3894	7.26619
	22.0434	40.1878	23.5967	0.02848	23.5967	32.1574	23.3406	12.9632	23.3528	40.4802	23.3528	79.5568	23.3528	108.528	23.3528	42.8402	23.3528	21.4418	--	--	19.6946	105.405	19.6946	229.283	19.6946	277.864	23.4016	5.71561
	22.0554	40.0194	23.6089	-1.68625	23.6089	27.4247	23.3528	13.142	23.365	38.8334	23.365	70.0027	23.365	96.0842	23.365	40.5099	23.365	16.0812	--	--	19.7068	98.6976	19.7068	218.48	19.7068	285.625	23.4137	4.69167
	22.0674	40.2572	23.621	-1.53687	23.621	23.7161	23.365	11.5065	23.3772	32.9552	23.3772	63.2923	23.3772	92.0446	23.3772	40.1833	23.3772	8.15387	--	--	19.719	93.1068	19.719	206.344	19.719	290.19	23.4259	-0.99625
	22.0794	40.8963	23.6332	1.16677	23.6332	22.1779	23.3772	8.18434	23.3894	26.1707	23.3894	62.794	23.3894	88.6068	23.3894	37.9452	23.3894	0.2095	--	--	19.7312	84.0626	19.7312	194.282	19.7312	295.265	23.4381	-0.63108
	22.0913	41.9301	24	0	23.6454	24.3747	23.3894	8.26548	23.4016	19.6957	23.4016	58.01	23.4016	83.3988	23.4016	40.4957	23.4016	-2.62263	--	--	19.7434	78.6204	19.7434	182.973	19.7434	295.145	23.4503	-1.0925
	22.1033	43.3509	--	--	23.6576	25.1301	23.4016	9.58516	23.4137	21.387	23.4137	50.7882	23.4137	76.7391	23.4137	36.5415	23.4137	-2.32808	--	--	19.7555	72.3902	19.7555	174.121	19.7555	295.813	23.4625	0.06626
	22.1153	45.1493	--	--	23.6698	25.4034	23.4137	11.5613	23.4259	23.4227	23.4259	44.5655	23.4259	71.1137	23.4259	37.93	23.4259	9.33312	--	--	19.7677	67.4697	19.7677	162.346	19.7677	295.744	23.4747	-1.59411
	22.1272	47.3142	--	--	23.682	23.3756	23.4259	10.1947	23.4381	26.2928	23.4381	41.6718	23.4381	68.0563	23.4381	34.6903	23.4381	17.1731	--	--	19.7799	57.413	19.7799	148.072	19.7799	296.723	23.4869	1.30029
	22.1392	49.8328	--	--	23.6942	20.4685	23.4381	8.21075	23.4503	26.7312	23.4503	40.4308	23.4503	63.4676	23.4503	40.9976	23.4503	23.3324	--	--	19.7921	47.7552	19.7921	130.132	19.7921	297.206	23.4991	3.31695
	22.1512	52.6902	--	--	23.7064	13.8147	23.4503	8.58091	23.4625	24.9152	23.4625	41.7078	23.4625	63.9079	23.4625	39.3644	23.4625	16.3434	--	--	19.8043	41.5427	19.8043	114.844	19.8043	293.924	23.5113	4.35961
	22.1632	55.8695	--	--	23.7186	9.06499	23.4625	10.1028	23.4747	21.9882	23.4747	44.988	23.4747	67.0128	23.4747	35.1163	23.4747	17.6157	--	--	19.8165	34.7886	19.8165	105	19.8165	289.981	23.5235	0.42121
	22.1751	59.3515	--	--	23.7308	11.6429	23.4747	11.2553	23.4869	20.1527	23.4869	45.7168	23.4869	68.024	23.4869	28.2961	23.4869	10.5622	--	--	19.8287	35.0837	19.8287	94.9111	19.8287	283.292	23.5357	-1.00798
	22.1871	63.1148	--	--	23.743	12.0669	23.4869	5.56201	23.4991	19.0843	23.4991	35.4766	23.4991	59.6488	23.4991	27.7233	23.4991	18.2951	--	--	19.8409	29.0168	19.8409	88.2816	19.8409	278.558	23.5479	0.92153
	22.1991	67.1356	--	--	23.7552	12.0607	23.4991	3.22229	23.5113	14.7087	23.5113	27.0487	23.5113	44.6161	23.5113	38.1496	23.5113	15.0735	--	--	19.8531	27.2127	19.8531	82.3117	19.8531	273.922	23.5601	4.7349
	22.211	71.3875	--	--	23.7674	1.34422	23.5113	3.05337	23.5235	7.48625	23.5235	21.2843	23.5235	36.0084	23.5235	45.5572	23.5235	21.4544	--	--	19.8653	22.735	19.8653	76.1926	19.8653	264.845	23.5723	6.23714
	22.223	75.8421	--	--	23.7796	-3.46239	23.5235	8.52303	23.5357	3.30153	23.5357	20.0428	23.5357	34.0219	23.5357	51.1885	23.5357	22.8142	--	--	19.8775	19.6572	19.8775	66.7537	19.8775	256.697	23.5845	6.54112
	22.235	80.4681	--	--	23.7918	-6.21513	23.5357	6.61023	23.5479	8.7039	23.5479	15.4939	23.5479	34.566	23.5479	58.7952	23.5479	33.9614	--	--	19.8897	16.5038	19.8897	59.6054	19.8897	246.225	23.5967	4.68679
	22.247	85.2326	--	--	23.804	-1.32644	23.5479	3.03612	23.5601	10.824	23.5601	18.4793	23.5601	25.6135	23.5601	60.9216	23.5601	35.6289	--	--	19.9019	11.7203	19.9019	54.0481	19.9019	238.373	23.6089	1.9775
	22.2589	90.0999	--	--	23.8161	5.94564	23.5601	-0.99955	23.5723	10.932	23.5723	21.7832	23.5723	28.1753	23.5723	57.2574	23.5723	27.2063	--	--	19.9141	8.29734	19.9141	50.4612	19.9141	228.162	23.621	0.59416
	22.2709	95.033	--	--	23.8283	3.27952	23.5723	3.24332	23.5845	9.07773	23.5845	22.1444	23.5845	30.3329	23.5845	34.6944	23.5845	15.6822	--	--	19.9263	6.09384	19.9263	47.6417	19.9263	218.822	23.6332	-2.41287
	22.2829	99.9928	--	--	23.8405	2.07386	23.5845	5.61149	23.5967	8.56204	23.5967	20.2691	23.5967	39.9409	23.5967	35.1615	23.5967	8.20384	--	--	19.9385	10.4547	19.9385	44.9523	19.9385	208.594	23.6454	-1.7699
	22.2949	104.939	--	--	23.8527	-3.79758	23.5967	5.18714	23.6089	9.13805	23.6089	23.5311	23.6089	41.0413	23.6089	27.2257	23.6089	11.5144	--	--	19.9506	14.1616	19.9506	40.0116	19.9506	196.573	23.6576	-0.34271
	22.3068	109.83	--	--	23.8649	2.57104	23.6089	-0.88473	23.621	5.25281	23.621	28.9885	23.621	33.1311	23.621	41.4462	23.621	15.3771	--	--	19.9628	11.2755	19.9628	34.8886	19.9628	186.899	23.6698	3.32696
	22.3188	114.625	--	--	23.8771	3.11365	23.621	-7.02009	23.6332	0.53933	23.6332	20.9802	23.6332	26.3333	23.6332	36.1912	23.6332	12.3527	--	--	19.975	9.51439	19.975	34.0386	19.975	176.417	23.682	4.57277
	22.3308	119.281	--	--	23.8893	2.3917	23.6332	-2.12639	23.6454	-0.74425	23.6454	9.84993	23.6454	24.914	23.6454	32.2838	23.6454	-4.44897	--	--	19.9872	6.55617	19.9872	32.7897	19.9872	166.302	23.6942	3.98646
	22.3427	123.756	--	--	23.9015	-4.80942	23.6454	0.56215	23.6576	0.95112	23.6576	4.30773	23.6576	23.4893	23.6576	12.8801	23.6576	-3.1605	--	--	19.9994	7.59367	19.9994	29.4148	19.9994	156.445	23.7064	2.47347
	22.3547	128.01	--	--	23.9137	-7.12465	23.6576	8.18885	23.6698	5.16172	23.6698	8.58292	23.6698	26.7935	23.6698	6.4991	23.6698	4.1476	--	--	20.0116	7.64032	20.0116	25.2894	20.0116	148.43	23.7186	5.81759
	22.3667	132.002	--	--	23.9259	0.4544	23.6698	5.90103	23.682	8.3612	23.682	11.525	23.682	22.4078	23.682	-6.93635	23.682	8.18275	--	--	20.0238	7.44672	20.0238	24.921	20.0238	142.398	23.7308	7.96984
	22.3787	135.694	--	--	23.9381	3.74819	23.682	7.71084	23.6942	4.30628	23.6942	9.91805	23.6942	12.9779	23.6942	-11.1368	23.6942	19.8328	--	--	20.036	8.06188	20.036	22.7695	20.036	133.558	23.743	8.60864
	22.3906	139.051	--	--	23.9503	2.71885	23.6942	-1.44984	23.7064	0.64804	23.7064	10.3177	23.7064	-0.95949	23.7064	-6.48337	23.7064	12.0553	--	--	20.0482	8.16563	20.0482	23.4388	20.0482	122.721	23.7552	3.28017
	22.4026	142.04	--	--	23.9625	-1.32834	23.7064	-7.17631	23.7186	-5.40821	23.7186	10.2477	23.7186	-9.58271	23.7186	11.5735	23.7186	-0.13122	--	--	20.0604	8.45187	20.0604	20.312	20.0604	112.659	23.7674	1.50815
	22.4146	144.631	--	--	23.9747	-0.52287	23.7186	-4.7482	23.7308	-4.90197	23.7308	5.13177	23.7308	2.32667	23.7308	15.5355	23.7308	-25.6472	--	--	20.0726	8.8681	20.0726	19.2293	20.0726	101.903	23.7796	0.33467
	22.4265	146.798	--	--	--	--	23.7308	-2.29959	23.743	-4.70348	23.743	-5.53963	23.743	3.56743	23.743	4.39631	23.743	-20.3753	--	--	20.0848	11.0103	20.0848	19.1823	20.0848	93.8848	23.7918	2.01091
	22.4385	148.519	--	--	--	--	23.743	0.83164	23.7552	-2.41929	23.7552	-2.55733	23.7552	14.383	23.7552	1.55477	23.7552	-4.07202	--	--	20.097	9.27802	20.097	17.2233	20.097	85.6662	23.804	1.51427
	22.4505	149.775	--	--	--	--	23.7552	-0.34415	23.7674	-1.13954	23.7674	10.4445	23.7674	3.14921	23.7674	-6.40462	23.7674	5.36711	--	--	20.1092	5.16573	20.1092	14.3467	20.1092	78.8252	23.8161	1.33927
	22.4625	150.554	--	--	--	--	23.7674	2.49825	23.7796	0.95156	23.7796	8.78244	23.7796	-0.99029	23.7796	-6.45839	23.7796	10.8375	--	--	20.1214	2.90738	20.1214	12.5967	20.1214	72.3645	23.8283	2.13001
	22.4744	150.848	--	--	--	--	23.7796	-0.45731	23.7918	0.22205	23.7918	-2.39192	23.7918	-14.221	23.7918	-23.1421	23.7918	7.97724	--	--	20.1336	5.80703	20.1336	12.9633	20.1336	67.2306	23.8405	-0.93235
	22.4864	150.651	--	--	--	--	23.7918	0.7207	23.804	2.00422	23.804	-14.0538	23.804	-12.7238	23.804	3.04015	23.804	3.75051	--	--	20.1458	8.08254	20.1458	13.6082	20.1458	62.0049	23.8527	-3.01332
	22.4984	149.966	--	--	--	--	23.804	2.0333	23.8161	1.16338	23.8161	-3.81701	23.8161	-13.0252	23.8161	21.7297	23.8161	-0.39941	--	--	20.1579	7.93525	20.1579	13.9582	20.1579	57.6746	23.8649	-8.34105
	22.5103	148.8	--	--	--	--	23.8161	-1.82894	23.8283	6.34436	23.8283	4.29487	23.8283	-4.58294	23.8283	12.1189	23.8283	-12.3263	--	--	20.1701	6.21554	20.1701	12.864	20.1701	53.1346	23.8771	-5.4267
	22.5223	147.161	--	--	--	--	24	0	23.8405	12.0881	23.8405	4.83384	23.8405	5.31765	23.8405	3.83261	23.8405	-2.45581	--	--	20.1823	4.63345	20.1823	12.7549	20.1823	48.9274	23.8893	-0.04752
	22.5343	145.068	--	--	--	--	--	--	23.8527	6.74932	23.8527	-0.13368	23.8527	14.672	23.8527	1.91466	23.8527	4.92112	--	--	20.1945	3.58691	20.1945	11.7646	20.1945	44.9575	23.9015	5.85837
	22.5463	142.538	--	--	--	--	--	--	23.8649	-3.17182	23.8649	-3.08389	23.8649	21.4688	23.8649	8.29753	23.8649	9.84025	--	--	20.2067	3.89752	20.2067	10.5297	20.2067	41.2986	23.9137	3.6444
	22.5582	139.596	--	--	--	--	--	--	23.8771	-12.7564	23.8771	-3.72585	23.8771	8.22715	23.8771	-4.88192	23.8771	-2.06501	--	--	20.2189	5.32953	20.2189	8.25716	20.2189	39.5244	23.9259	1.32998
	22.5702	136.269	--	--	--	--	--	--	23.8893	-9.51287	23.8893	3.52653	23.8893	2.99623	23.8893	-20.3697	23.8893	-10.802	--	--	20.2311	6.05903	20.2311	6.96466	20.2311	35.9878	23.9381	1.72097
	22.5822	132.587	--	--	--	--	--	--	23.9015	-4.63852	23.9015	-0.73943	23.9015	-12.0303	23.9015	-8.7674	23.9015	5.35941	--	--	20.2433	5.46613	20.2433	6.29959	20.2433	34.4403	23.9503	-1.1966
	22.5941	128.584	--	--	--	--	--	--	23.9137	-0.11951	23.9137	0.81888	23.9137	-8.16752	23.9137	-13.6424	--	--	--	--	20.2555	2.31481	20.2555	5.58651	20.2555	35.1063	23.9625	-0.93753
	22.6061	124.295	--	--	--	--	--	--	23.9259	5.53816	23.9259	-1.83162	23.9259	-12.373	23.9259	7.40001	--	--	--	--	20.2677	3.2377	20.2677	6.62605	20.2677	37.0907	23.9747	-3.63587
	22.6181	119.757	--	--	--	--	--	--	23.9381	7.48911	23.9381	5.52581	23.9381	-7.37512	23.9381	24.6074	--	--	--	--	20.2799	0.63464	20.2799	5.04158	20.2799	34.8204	23.9869	2.35374
	22.6301	115.009	--	--	--	--	--	--	23.9503	4.29885	23.9503	2.04054	23.9503	3.48351	23.9503	5.86458	--	--	--	--	20.2921	3.00962	20.2921	4.49866	20.2921	29.0973	--	--
	22.642	110.088	--	--	--	--	--	--	23.9625	-2.64138	23.9625	-2.10104	23.9625	15.8263	23.9625	-1.6091	--	--	--	--	20.3043	2.163	20.3043	2.93657	20.3043	24.5351	--	--
	22.654	105.033	--	--	--	--	--	--	23.9747	-7.12061	23.9747	-6.75023	23.9747	2.67407	23.9747	-20.2812	--	--	--	--	20.3165	4.0211	20.3165	4.44855	20.3165	23.0876	--	--
	22.666	99.8839	--	--	--	--	--	--	23.9869	3.21391	23.9869	4.06968	23.9869	-6.42481	23.9869	8.99272	--	--	--	--	20.3287	1.66297	20.3287	5.17809	20.3287	23.0953	--	--
	22.678	94.677	--	--	--	--	--	--	--	--	--	--	--	--	--	--	--	--	--	--	20.3409	2.34127	20.3409	5.50973	20.3409	21.2844	--	--
	22.6899	89.4484	--	--	--	--	--	--	--	--	--	--	--	--	--	--	--	--	--	--	20.3531	1.93549	20.3531	4.79847	20.3531	19.5571	--	--
	22.7019	84.2327	--	--	--	--	--	--	--	--	--	--	--	--	--	--	--	--	--	--	20.3652	3.91558	20.3652	2.02001	20.3652	18.2559	--	--
	22.7139	79.0622	--	--	--	--	--	--	--	--	--	--	--	--	--	--	--	--	--	--	20.3774	3.70198	20.3774	0.4577	20.3774	16.5462	--	--
	22.7258	73.9668	--	--	--	--	--	--	--	--	--	--	--	--	--	--	--	--	--	--	20.3896	1.05541	20.3896	3.64431	20.3896	15.4993	--	--
	22.7378	68.9738	--	--	--	--	--	--	--	--	--	--	--	--	--	--	--	--	--	--	20.4018	-2.48654	20.4018	4.30428	20.4018	17.4892	--	--
	22.7498	64.1079	--	--	--	--	--	--	--	--	--	--	--	--	--	--	--	--	--	--	20.414	-1.76583	20.414	1.72386	20.414	16.5211	--	--
	22.7618	59.3907	--	--	--	--	--	--	--	--	--	--	--	--	--	--	--	--	--	--	20.4262	0.35327	20.4262	-1.21941	20.4262	16.3542	--	--
	22.7737	54.8409	--	--	--	--	--	--	--	--	--	--	--	--	--	--	--	--	--	--	20.4384	1.71618	20.4384	-1.69446	20.4384	12.9249	--	--
	22.7857	50.4743	--	--	--	--	--	--	--	--	--	--	--	--	--	--	--	--	--	--	20.4506	0.5283	20.4506	-0.52701	20.4506	13.2826	--	--
	22.7977	46.3038	--	--	--	--	--	--	--	--	--	--	--	--	--	--	--	--	--	--	20.4628	3.63295	20.4628	2.05259	20.4628	10.6676	--	--
	22.8097	42.3391	--	--	--	--	--	--	--	--	--	--	--	--	--	--	--	--	--	--	20.475	4.2452	20.475	1.71374	20.475	11.2059	--	--
	22.8216	38.5875	--	--	--	--	--	--	--	--	--	--	--	--	--	--	--	--	--	--	20.4872	2.65637	20.4872	0.91738	20.4872	10.6047	--	--
	22.8336	35.0535	--	--	--	--	--	--	--	--	--	--	--	--	--	--	--	--	--	--	20.4994	-2.83284	20.4994	-0.85149	20.4994	8.84327	--	--
	22.8456	31.7391	--	--	--	--	--	--	--	--	--	--	--	--	--	--	--	--	--	--	20.5116	-4.33401	20.5116	1.6714	20.5116	8.52709	--	--
	22.8575	28.6443	--	--	--	--	--	--	--	--	--	--	--	--	--	--	--	--	--	--	20.5238	-5.65505	20.5238	3.04717	20.5238	9.51303	--	--
	22.8695	25.7669	--	--	--	--	--	--	--	--	--	--	--	--	--	--	--	--	--	--	20.536	-3.0216	20.536	5.27441	20.536	10.6145	--	--
	22.8815	23.1028	--	--	--	--	--	--	--	--	--	--	--	--	--	--	--	--	--	--	20.5482	-0.88863	20.5482	4.89536	20.5482	11.0692	--	--
	22.8935	20.6465	--	--	--	--	--	--	--	--	--	--	--	--	--	--	--	--	--	--	20.5603	-3.19256	20.5603	5.34937	20.5603	9.98911	--	--
	22.9054	18.3912	--	--	--	--	--	--	--	--	--	--	--	--	--	--	--	--	--	--	20.5725	-1.38557	20.5725	4.82012	20.5725	10.3782	--	--
	22.9174	16.3287	--	--	--	--	--	--	--	--	--	--	--	--	--	--	--	--	--	--	20.5847	-1.38929	20.5847	3.10861	20.5847	10.3753	--	--
	22.9294	14.4501	--	--	--	--	--	--	--	--	--	--	--	--	--	--	--	--	--	--	20.5969	2.49189	20.5969	2.62347	20.5969	9.73251	--	--
	22.9413	12.746	--	--	--	--	--	--	--	--	--	--	--	--	--	--	--	--	--	--	20.6091	-0.07149	20.6091	2.91206	20.6091	8.67105	--	--
	22.9533	11.2061	--	--	--	--	--	--	--	--	--	--	--	--	--	--	--	--	--	--	20.6213	0.80506	20.6213	3.49007	20.6213	7.46954	--	--
	22.9653	9.82002	--	--	--	--	--	--	--	--	--	--	--	--	--	--	--	--	--	--	20.6335	-2.39487	20.6335	4.68109	20.6335	5.17638	--	--
	22.9773	8.57733	--	--	--	--	--	--	--	--	--	--	--	--	--	--	--	--	--	--	20.6457	-3.43509	20.6457	3.14926	20.6457	4.77093	--	--
	22.9892	7.46743	--	--	--	--	--	--	--	--	--	--	--	--	--	--	--	--	--	--	20.6579	-2.93506	20.6579	2.12086	20.6579	4.70647	--	--
	23.0012	6.47992	--	--	--	--	--	--	--	--	--	--	--	--	--	--	--	--	--	--	20.6701	0.93714	20.6701	0.29334	20.6701	5.35822	--	--
	23.0132	5.60464	--	--	--	--	--	--	--	--	--	--	--	--	--	--	--	--	--	--	20.6823	4.06428	20.6823	-1.55769	20.6823	3.66852	--	--
	23.0252	4.83176	--	--	--	--	--	--	--	--	--	--	--	--	--	--	--	--	--	--	20.6945	6.5529	20.6945	0.25767	20.6945	2.48836	--	--
	23.0371	4.15186	--	--	--	--	--	--	--	--	--	--	--	--	--	--	--	--	--	--	20.7067	9.10658	20.7067	0.99252	20.7067	1.6272	--	--
	23.0491	3.55598	--	--	--	--	--	--	--	--	--	--	--	--	--	--	--	--	--	--	20.7189	7.2379	20.7189	3.62348	20.7189	3.74035	--	--
	23.0611	3.03568	--	--	--	--	--	--	--	--	--	--	--	--	--	--	--	--	--	--	20.7311	0.59507	20.7311	3.3867	20.7311	2.30724	--	--
	23.073	2.58304	--	--	--	--	--	--	--	--	--	--	--	--	--	--	--	--	--	--	20.7433	-0.99586	20.7433	4.77244	20.7433	0.6416	--	--
	23.085	2.19072	--	--	--	--	--	--	--	--	--	--	--	--	--	--	--	--	--	--	20.7555	1.31618	20.7555	3.26033	20.7555	-0.57112	--	--
	23.097	1.85192	--	--	--	--	--	--	--	--	--	--	--	--	--	--	--	--	--	--	20.7676	5.39118	20.7676	2.04365	20.7676	-0.53123	--	--
	23.109	1.5604	--	--	--	--	--	--	--	--	--	--	--	--	--	--	--	--	--	--	20.7798	9.98484	20.7798	-3.30474	20.7798	-1.36507	--	--
	23.1209	1.31048	--	--	--	--	--	--	--	--	--	--	--	--	--	--	--	--	--	--	20.792	12.1101	20.792	-5.24314	20.792	-2.21461	--	--
	23.1329	1.09699	--	--	--	--	--	--	--	--	--	--	--	--	--	--	--	--	--	--	20.8042	15.5197	20.8042	-5.25312	20.8042	-2.8336	--	--
	23.1449	0.91529	--	--	--	--	--	--	--	--	--	--	--	--	--	--	--	--	--	--	20.8164	17.3682	20.8164	-0.32742	20.8164	-1.67142	--	--
	23.1568	0.76118	--	--	--	--	--	--	--	--	--	--	--	--	--	--	--	--	--	--	20.8286	19.559	20.8286	2.14739	20.8286	0.54729	--	--
	23.1688	0.63096	--	--	--	--	--	--	--	--	--	--	--	--	--	--	--	--	--	--	20.8408	23.2006	20.8408	6.38387	20.8408	0.05257	--	--
	23.1808	0.52131	--	--	--	--	--	--	--	--	--	--	--	--	--	--	--	--	--	--	20.853	26.902	20.853	7.56947	20.853	-0.29299	--	--
	23.1928	0.42931	--	--	--	--	--	--	--	--	--	--	--	--	--	--	--	--	--	--	20.8652	34.1389	20.8652	8.52269	20.8652	0.0865	--	--
	23.2047	0.35238	--	--	--	--	--	--	--	--	--	--	--	--	--	--	--	--	--	--	20.8774	40.9472	20.8774	7.71987	20.8774	2.14448	--	--
	23.2167	0.2883	--	--	--	--	--	--	--	--	--	--	--	--	--	--	--	--	--	--	20.8896	41.437	20.8896	7.10701	20.8896	4.34787	--	--
	23.2287	0.2351	--	--	--	--	--	--	--	--	--	--	--	--	--	--	--	--	--	--	20.9018	46.5146	20.9018	7.98895	20.9018	5.04657	--	--
	23.2406	0.19109	--	--	--	--	--	--	--	--	--	--	--	--	--	--	--	--	--	--	20.914	47.474	20.914	7.6379	20.914	5.52624	--	--
	23.2526	0.15482	--	--	--	--	--	--	--	--	--	--	--	--	--	--	--	--	--	--	20.9262	54.3913	20.9262	5.81737	20.9262	3.30898	--	--
	23.2646	0.12502	--	--	--	--	--	--	--	--	--	--	--	--	--	--	--	--	--	--	20.9384	61.0839	20.9384	4.55631	20.9384	3.10584	--	--
	23.2766	0.10062	--	--	--	--	--	--	--	--	--	--	--	--	--	--	--	--	--	--	20.9506	67.6715	20.9506	1.29304	20.9506	3.82279	--	--
	23.2885	0.08072	--	--	--	--	--	--	--	--	--	--	--	--	--	--	--	--	--	--	20.9627	75.8172	20.9627	2.11009	20.9627	4.2218	--	--
	23.3005	0.06455	--	--	--	--	--	--	--	--	--	--	--	--	--	--	--	--	--	--	20.9749	75.6499	20.9749	3.00831	20.9749	3.53947	--	--
	23.3125	0.05145	--	--	--	--	--	--	--	--	--	--	--	--	--	--	--	--	--	--	20.9871	77.3729	20.9871	6.1976	20.9871	3.81523	--	--
	23.3244	0.04087	--	--	--	--	--	--	--	--	--	--	--	--	--	--	--	--	--	--	20.9993	77.8921	20.9993	1.82116	20.9993	5.23995	--	--
	23.3364	0.03236	--	--	--	--	--	--	--	--	--	--	--	--	--	--	--	--	--	--	21.0115	81.6184	21.0115	-1.17923	21.0115	3.93634	--	--
	23.3484	0.02554	--	--	--	--	--	--	--	--	--	--	--	--	--	--	--	--	--	--	21.0237	84.8149	21.0237	-4.54345	21.0237	0.79898	--	--
	23.3604	0.02009	--	--	--	--	--	--	--	--	--	--	--	--	--	--	--	--	--	--	21.0359	91.6109	21.0359	-1.8331	21.0359	0.56096	--	--
	23.3723	0.01575	--	--	--	--	--	--	--	--	--	--	--	--	--	--	--	--	--	--	21.0481	99.4149	21.0481	1.09232	21.0481	2.58031	--	--
	23.3843	0.01231	--	--	--	--	--	--	--	--	--	--	--	--	--	--	--	--	--	--	21.0603	110.324	21.0603	5.62876	21.0603	4.57427	--	--
	23.3963	0.00959	--	--	--	--	--	--	--	--	--	--	--	--	--	--	--	--	--	--	21.0725	111.682	21.0725	9.45116	21.0725	5.42731	--	--
	23.4082	0.00745	--	--	--	--	--	--	--	--	--	--	--	--	--	--	--	--	--	--	21.0847	116.677	21.0847	15.7458	21.0847	5.7301	--	--
	23.4202	0.00576	--	--	--	--	--	--	--	--	--	--	--	--	--	--	--	--	--	--	21.0969	121.896	21.0969	19.9548	21.0969	4.68303	--	--
	23.4322	0.00445	--	--	--	--	--	--	--	--	--	--	--	--	--	--	--	--	--	--	21.1091	131.673	21.1091	23.9035	21.1091	2.92881	--	--
	23.4442	0.00342	--	--	--	--	--	--	--	--	--	--	--	--	--	--	--	--	--	--	21.1213	137.671	21.1213	24.89	21.1213	1.36533	--	--
	23.4561	0.00262	--	--	--	--	--	--	--	--	--	--	--	--	--	--	--	--	--	--	21.1335	144.017	21.1335	28.8454	21.1335	2.84307	--	--
	23.4681	0.002	--	--	--	--	--	--	--	--	--	--	--	--	--	--	--	--	--	--	21.1457	150.863	21.1457	31.8034	21.1457	4.02474	--	--
	23.4801	0.00152	--	--	--	--	--	--	--	--	--	--	--	--	--	--	--	--	--	--	21.1579	154.081	21.1579	38.8533	21.1579	3.62981	--	--
	23.4921	0.00116	--	--	--	--	--	--	--	--	--	--	--	--	--	--	--	--	--	--	21.17	162.011	21.17	42.128	21.17	-0.02093	--	--
	23.504	0.000874281	--	--	--	--	--	--	--	--	--	--	--	--	--	--	--	--	--	--	21.1822	167.447	21.1822	45.966	21.1822	-2.73678	--	--
	23.5139	1.81442e-17	--	--	--	--	--	--	--	--	--	--	--	--	--	--	--	--	--	--	21.1944	177.838	21.1944	52.6796	21.1944	-1.39981	--	--
	23.5258	1.08761e-17	--	--	--	--	--	--	--	--	--	--	--	--	--	--	--	--	--	--	21.2066	177.493	21.2066	60.7027	21.2066	0.86538	--	--
	23.5378	6.50029e-18	--	--	--	--	--	--	--	--	--	--	--	--	--	--	--	--	--	--	21.2188	178.478	21.2188	66.7279	21.2188	3.05288	--	--
	23.5498	3.87364e-18	--	--	--	--	--	--	--	--	--	--	--	--	--	--	--	--	--	--	21.231	177.396	21.231	72.6467	21.231	2.03201	--	--
	23.5617	2.30162e-18	--	--	--	--	--	--	--	--	--	--	--	--	--	--	--	--	--	--	21.2432	175.486	21.2432	78.0584	21.2432	1.21175	--	--
	23.5737	1.36355e-18	--	--	--	--	--	--	--	--	--	--	--	--	--	--	--	--	--	--	21.2554	178.997	21.2554	83.742	21.2554	1.73306	--	--
	23.5857	8.05449e-19	--	--	--	--	--	--	--	--	--	--	--	--	--	--	--	--	--	--	21.2676	186.633	21.2676	87.3532	21.2676	3.05767	--	--
	23.5977	4.74384e-19	--	--	--	--	--	--	--	--	--	--	--	--	--	--	--	--	--	--	21.2798	189.708	21.2798	93.9207	21.2798	2.64635	--	--
	23.6096	2.78579e-19	--	--	--	--	--	--	--	--	--	--	--	--	--	--	--	--	--	--	21.292	188.13	21.292	101.192	21.292	0.88923	--	--
	23.6216	1.63114e-19	--	--	--	--	--	--	--	--	--	--	--	--	--	--	--	--	--	--	21.3042	186.246	21.3042	110.443	21.3042	-0.33377	--	--
	23.6336	9.52278e-20	--	--	--	--	--	--	--	--	--	--	--	--	--	--	--	--	--	--	21.3164	184.939	21.3164	110.959	21.3164	0.25602	--	--
	23.6456	5.54322e-20	--	--	--	--	--	--	--	--	--	--	--	--	--	--	--	--	--	--	21.3286	182.692	21.3286	112.257	21.3286	1.26283	--	--
	23.6575	3.2173e-20	--	--	--	--	--	--	--	--	--	--	--	--	--	--	--	--	--	--	21.3408	181.685	21.3408	115.742	21.3408	1.52407	--	--
	23.6695	1.86191e-20	--	--	--	--	--	--	--	--	--	--	--	--	--	--	--	--	--	--	21.353	183.184	21.353	123.282	21.353	0.31371	--	--
	23.6815	1.07444e-20	--	--	--	--	--	--	--	--	--	--	--	--	--	--	--	--	--	--	21.3651	180.088	21.3651	134.244	21.3651	-0.65885	--	--
	23.6934	6.18329e-21	--	--	--	--	--	--	--	--	--	--	--	--	--	--	--	--	--	--	21.3773	176.498	21.3773	138.181	21.3773	-2.28638	--	--
	23.7054	3.54993e-21	--	--	--	--	--	--	--	--	--	--	--	--	--	--	--	--	--	--	21.3895	172.21	21.3895	139.025	21.3895	-1.81003	--	--
	23.7174	2.03518e-21	--	--	--	--	--	--	--	--	--	--	--	--	--	--	--	--	--	--	21.4017	171.067	21.4017	137.365	21.4017	-1.29319	--	--
	23.7294	1.16819e-21	--	--	--	--	--	--	--	--	--	--	--	--	--	--	--	--	--	--	21.4139	166.249	21.4139	143.218	21.4139	-1.21252	--	--
	23.7413	6.76185e-22	--	--	--	--	--	--	--	--	--	--	--	--	--	--	--	--	--	--	21.4261	160.232	21.4261	150.089	21.4261	-1.61982	--	--
	23.7533	4.02128e-22	--	--	--	--	--	--	--	--	--	--	--	--	--	--	--	--	--	--	21.4383	157.018	21.4383	156.072	21.4383	-1.91921	--	--
	23.7653	2.56759e-22	--	--	--	--	--	--	--	--	--	--	--	--	--	--	--	--	--	--	21.4505	154.267	21.4505	155.938	21.4505	-1.86791	--	--
	23.7772	1.90815e-22	--	--	--	--	--	--	--	--	--	--	--	--	--	--	--	--	--	--	21.4627	151.786	21.4627	154.15	21.4627	-1.16155	--	--
	23.7892	1.79281e-22	--	--	--	--	--	--	--	--	--	--	--	--	--	--	--	--	--	--	21.4749	147.753	21.4749	152.907	21.4749	-2.04869	--	--
	23.8012	2.12858e-22	--	--	--	--	--	--	--	--	--	--	--	--	--	--	--	--	--	--	21.4871	143.09	21.4871	151.743	21.4871	-1.30683	--	--
	23.8132	2.93971e-22	--	--	--	--	--	--	--	--	--	--	--	--	--	--	--	--	--	--	21.4993	140.323	21.4993	149.087	21.4993	-0.80321	--	--
	23.8251	4.35894e-22	--	--	--	--	--	--	--	--	--	--	--	--	--	--	--	--	--	--	21.5115	136.834	21.5115	148.408	21.5115	-0.02026	--	--
	23.8371	6.6443e-22	--	--	--	--	--	--	--	--	--	--	--	--	--	--	--	--	--	--	21.5237	136.792	21.5237	150.026	21.5237	1.67031	--	--
	23.8491	1.02221e-21	--	--	--	--	--	--	--	--	--	--	--	--	--	--	--	--	--	--	21.5359	133.479	21.5359	153.017	21.5359	1.66365	--	--
	23.861	1.5762e-21	--	--	--	--	--	--	--	--	--	--	--	--	--	--	--	--	--	--	21.5481	123.572	21.5481	153.568	21.5481	2.64507	--	--
	23.873	2.42967e-21	--	--	--	--	--	--	--	--	--	--	--	--	--	--	--	--	--	--	21.5603	115.831	21.5603	152.164	21.5603	2.16021	--	--
	23.885	3.74063e-21	--	--	--	--	--	--	--	--	--	--	--	--	--	--	--	--	--	--	21.5724	108.861	21.5724	143.632	21.5724	2.50482	--	--
	23.897	5.74991e-21	--	--	--	--	--	--	--	--	--	--	--	--	--	--	--	--	--	--	21.5846	110.107	21.5846	136.53	21.5846	2.39797	--	--
	23.9089	8.82355e-21	--	--	--	--	--	--	--	--	--	--	--	--	--	--	--	--	--	--	21.5968	107.875	21.5968	135.87	21.5968	2.55502	--	--
	23.9209	1.35168e-20	--	--	--	--	--	--	--	--	--	--	--	--	--	--	--	--	--	--	21.609	108.104	21.609	135.6	21.609	3.45988	--	--
	23.9329	2.06701e-20	--	--	--	--	--	--	--	--	--	--	--	--	--	--	--	--	--	--	21.6212	103.354	21.6212	135.043	21.6212	4.66681	--	--
	23.9448	3.15538e-20	--	--	--	--	--	--	--	--	--	--	--	--	--	--	--	--	--	--	21.6334	101.428	21.6334	132.683	21.6334	6.09376	--	--
	23.9568	4.80838e-20	--	--	--	--	--	--	--	--	--	--	--	--	--	--	--	--	--	--	21.6456	98.3162	21.6456	130.11	21.6456	7.3173	--	--
	23.9688	7.31446e-20	--	--	--	--	--	--	--	--	--	--	--	--	--	--	--	--	--	--	21.6578	98.7096	21.6578	126.888	21.6578	6.91436	--	--
	23.9808	1.11072e-19	--	--	--	--	--	--	--	--	--	--	--	--	--	--	--	--	--	--	21.67	99.4713	21.67	124.658	21.67	5.74992	--	--
	23.9927	1.68369e-19	--	--	--	--	--	--	--	--	--	--	--	--	--	--	--	--	--	--	21.6822	99.5539	21.6822	116.857	21.6822	8.18115	--	--
	24.0047	2.54775e-19	--	--	--	--	--	--	--	--	--	--	--	--	--	--	--	--	--	--	21.6944	101.292	21.6944	114.61	21.6944	9.79889	--	--
	24.0167	3.84848e-19	--	--	--	--	--	--	--	--	--	--	--	--	--	--	--	--	--	--	21.7066	98.171	21.7066	106.797	21.7066	11.2576	--	--
	24.0287	5.80308e-19	--	--	--	--	--	--	--	--	--	--	--	--	--	--	--	--	--	--	21.7188	93.705	21.7188	108.195	21.7188	11.5119	--	--
	24.0406	8.73505e-19	--	--	--	--	--	--	--	--	--	--	--	--	--	--	--	--	--	--	21.731	92.1288	21.731	104.451	21.731	12.519	--	--
	24.0526	1.31253e-18	--	--	--	--	--	--	--	--	--	--	--	--	--	--	--	--	--	--	21.7432	91.251	21.7432	101.69	21.7432	13.9969	--	--
	24.0646	1.96875e-18	--	--	--	--	--	--	--	--	--	--	--	--	--	--	--	--	--	--	21.7554	98.6556	21.7554	96.7241	21.7554	17.4837	--	--
	--	--	--	--	--	--	--	--	--	--	--	--	--	--	--	--	--	--	--	--	21.7676	105.128	21.7676	94.8644	21.7676	21.1235	--	--
	--	--	--	--	--	--	--	--	--	--	--	--	--	--	--	--	--	--	--	--	21.7797	110.093	21.7797	94.6858	21.7797	23.7937	--	--
	--	--	--	--	--	--	--	--	--	--	--	--	--	--	--	--	--	--	--	--	21.7919	107.91	21.7919	93.4724	21.7919	23.5269	--	--
	--	--	--	--	--	--	--	--	--	--	--	--	--	--	--	--	--	--	--	--	21.8041	112.303	21.8041	92.1251	21.8041	25.2121	--	--
	--	--	--	--	--	--	--	--	--	--	--	--	--	--	--	--	--	--	--	--	21.8163	119.221	21.8163	90.8022	21.8163	26.6293	--	--
	--	--	--	--	--	--	--	--	--	--	--	--	--	--	--	--	--	--	--	--	21.8285	125.799	21.8285	86.9597	21.8285	26.3406	--	--
	--	--	--	--	--	--	--	--	--	--	--	--	--	--	--	--	--	--	--	--	21.8407	124.626	21.8407	83.9218	21.8407	25.3882	--	--
	--	--	--	--	--	--	--	--	--	--	--	--	--	--	--	--	--	--	--	--	21.8529	135.301	21.8529	81.5486	21.8529	27.2148	--	--
	--	--	--	--	--	--	--	--	--	--	--	--	--	--	--	--	--	--	--	--	21.8651	151.184	21.8651	81.5554	21.8651	30.0246	--	--
	--	--	--	--	--	--	--	--	--	--	--	--	--	--	--	--	--	--	--	--	21.8773	171.04	21.8773	79.0787	21.8773	29.3245	--	--
	--	--	--	--	--	--	--	--	--	--	--	--	--	--	--	--	--	--	--	--	21.8895	187.83	21.8895	77.9136	21.8895	27.3629	--	--
	--	--	--	--	--	--	--	--	--	--	--	--	--	--	--	--	--	--	--	--	21.9017	195.955	21.9017	79.3847	21.9017	26.9009	--	--
	--	--	--	--	--	--	--	--	--	--	--	--	--	--	--	--	--	--	--	--	21.9139	205.524	21.9139	82.5575	21.9139	26.0758	--	--
	--	--	--	--	--	--	--	--	--	--	--	--	--	--	--	--	--	--	--	--	21.9261	223.033	21.9261	87.8885	21.9261	25.5438	--	--
	--	--	--	--	--	--	--	--	--	--	--	--	--	--	--	--	--	--	--	--	21.9383	240.501	21.9383	94.5961	21.9383	25.891	--	--
	--	--	--	--	--	--	--	--	--	--	--	--	--	--	--	--	--	--	--	--	21.9505	255.422	21.9505	97.7534	21.9505	27.1549	--	--
	--	--	--	--	--	--	--	--	--	--	--	--	--	--	--	--	--	--	--	--	21.9627	270.981	21.9627	101.042	21.9627	27.2232	--	--
	--	--	--	--	--	--	--	--	--	--	--	--	--	--	--	--	--	--	--	--	21.9748	287.159	21.9748	103.727	21.9748	26.1545	--	--
	--	--	--	--	--	--	--	--	--	--	--	--	--	--	--	--	--	--	--	--	21.987	308.439	21.987	109.35	21.987	25.2615	--	--
	--	--	--	--	--	--	--	--	--	--	--	--	--	--	--	--	--	--	--	--	21.9992	327.574	21.9992	116.223	21.9992	24.4418	--	--
	--	--	--	--	--	--	--	--	--	--	--	--	--	--	--	--	--	--	--	--	22.0114	347.431	22.0114	124.403	22.0114	24.7617	--	--
	--	--	--	--	--	--	--	--	--	--	--	--	--	--	--	--	--	--	--	--	22.0236	365.031	22.0236	134.666	22.0236	25.0517	--	--
	--	--	--	--	--	--	--	--	--	--	--	--	--	--	--	--	--	--	--	--	22.0358	384.456	22.0358	149.62	22.0358	27.2755	--	--
	--	--	--	--	--	--	--	--	--	--	--	--	--	--	--	--	--	--	--	--	22.048	402.916	22.048	164.576	22.048	29.3417	--	--
	--	--	--	--	--	--	--	--	--	--	--	--	--	--	--	--	--	--	--	--	22.0602	419.381	22.0602	174.391	22.0602	29.5652	--	--
	--	--	--	--	--	--	--	--	--	--	--	--	--	--	--	--	--	--	--	--	22.0724	436.48	22.0724	180.811	22.0724	28.0619	--	--
	--	--	--	--	--	--	--	--	--	--	--	--	--	--	--	--	--	--	--	--	22.0846	453.397	22.0846	190.325	22.0846	27.3366	--	--
	--	--	--	--	--	--	--	--	--	--	--	--	--	--	--	--	--	--	--	--	22.0968	473.909	22.0968	206.204	22.0968	27.8925	--	--
	--	--	--	--	--	--	--	--	--	--	--	--	--	--	--	--	--	--	--	--	22.109	489.306	22.109	219.369	22.109	25.2073	--	--
	--	--	--	--	--	--	--	--	--	--	--	--	--	--	--	--	--	--	--	--	22.1212	503.984	22.1212	234.603	22.1212	24.1356	--	--
	--	--	--	--	--	--	--	--	--	--	--	--	--	--	--	--	--	--	--	--	22.1334	519.111	22.1334	249.24	22.1334	23.9291	--	--
	--	--	--	--	--	--	--	--	--	--	--	--	--	--	--	--	--	--	--	--	22.1456	528.67	22.1456	264.587	22.1456	24.605	--	--
	--	--	--	--	--	--	--	--	--	--	--	--	--	--	--	--	--	--	--	--	22.1578	535.629	22.1578	279.534	22.1578	24.9494	--	--
	--	--	--	--	--	--	--	--	--	--	--	--	--	--	--	--	--	--	--	--	22.17	536.139	22.17	292.929	22.17	28.9279	--	--
	--	--	--	--	--	--	--	--	--	--	--	--	--	--	--	--	--	--	--	--	22.1822	531.423	22.1822	313.263	22.1822	29.6056	--	--
	--	--	--	--	--	--	--	--	--	--	--	--	--	--	--	--	--	--	--	--	22.1944	532.382	22.1944	332.257	22.1944	32.4898	--	--
	--	--	--	--	--	--	--	--	--	--	--	--	--	--	--	--	--	--	--	--	22.2065	534.568	22.2065	346.57	22.2065	34.856	--	--
	--	--	--	--	--	--	--	--	--	--	--	--	--	--	--	--	--	--	--	--	22.2187	534.368	22.2187	360.036	22.2187	38.1183	--	--
	--	--	--	--	--	--	--	--	--	--	--	--	--	--	--	--	--	--	--	--	22.2309	532.437	22.2309	381.548	22.2309	36.6898	--	--
	--	--	--	--	--	--	--	--	--	--	--	--	--	--	--	--	--	--	--	--	22.2431	524.824	22.2431	404.359	22.2431	38.1087	--	--
	--	--	--	--	--	--	--	--	--	--	--	--	--	--	--	--	--	--	--	--	22.2553	517.112	22.2553	423.478	22.2553	38.6145	--	--
	--	--	--	--	--	--	--	--	--	--	--	--	--	--	--	--	--	--	--	--	22.2675	504.719	22.2675	435.159	22.2675	42.0611	--	--
	--	--	--	--	--	--	--	--	--	--	--	--	--	--	--	--	--	--	--	--	22.2797	495.489	22.2797	445.781	22.2797	47.2282	--	--
	--	--	--	--	--	--	--	--	--	--	--	--	--	--	--	--	--	--	--	--	22.2919	485.188	22.2919	451.62	22.2919	52.7341	--	--
	--	--	--	--	--	--	--	--	--	--	--	--	--	--	--	--	--	--	--	--	22.3041	469.343	22.3041	458.034	22.3041	54.9279	--	--
	--	--	--	--	--	--	--	--	--	--	--	--	--	--	--	--	--	--	--	--	22.3163	452.665	22.3163	464.046	22.3163	57.0327	--	--
	--	--	--	--	--	--	--	--	--	--	--	--	--	--	--	--	--	--	--	--	22.3285	434.309	22.3285	471.8	22.3285	61.3757	--	--
	--	--	--	--	--	--	--	--	--	--	--	--	--	--	--	--	--	--	--	--	22.3407	418.74	22.3407	480.005	22.3407	69.8019	--	--
	--	--	--	--	--	--	--	--	--	--	--	--	--	--	--	--	--	--	--	--	22.3529	403.526	22.3529	484.812	22.3529	77.4565	--	--
	--	--	--	--	--	--	--	--	--	--	--	--	--	--	--	--	--	--	--	--	22.3651	388.169	22.3651	483.795	22.3651	85.0813	--	--
	--	--	--	--	--	--	--	--	--	--	--	--	--	--	--	--	--	--	--	--	22.3773	372.374	22.3773	478.287	22.3773	91.3451	--	--
	--	--	--	--	--	--	--	--	--	--	--	--	--	--	--	--	--	--	--	--	22.3895	355.781	22.3895	476.183	22.3895	96.92	--	--
	--	--	--	--	--	--	--	--	--	--	--	--	--	--	--	--	--	--	--	--	22.4016	339.467	22.4016	474.69	22.4016	104.611	--	--
	--	--	--	--	--	--	--	--	--	--	--	--	--	--	--	--	--	--	--	--	22.4138	322.262	22.4138	469.296	22.4138	112.155	--	--
	--	--	--	--	--	--	--	--	--	--	--	--	--	--	--	--	--	--	--	--	22.426	305.581	22.426	463.913	22.426	116.508	--	--
	--	--	--	--	--	--	--	--	--	--	--	--	--	--	--	--	--	--	--	--	22.4382	288.14	22.4382	453.867	22.4382	121.102	--	--
	--	--	--	--	--	--	--	--	--	--	--	--	--	--	--	--	--	--	--	--	22.4504	270.757	22.4504	444.781	22.4504	127.66	--	--
	--	--	--	--	--	--	--	--	--	--	--	--	--	--	--	--	--	--	--	--	22.4626	252.048	22.4626	428.729	22.4626	136.502	--	--
	--	--	--	--	--	--	--	--	--	--	--	--	--	--	--	--	--	--	--	--	22.4748	234.879	22.4748	411.055	22.4748	143.791	--	--
	--	--	--	--	--	--	--	--	--	--	--	--	--	--	--	--	--	--	--	--	22.487	217.277	22.487	396.09	22.487	149.754	--	--
	--	--	--	--	--	--	--	--	--	--	--	--	--	--	--	--	--	--	--	--	22.4992	208.423	22.4992	383.577	22.4992	154.2	--	--
	--	--	--	--	--	--	--	--	--	--	--	--	--	--	--	--	--	--	--	--	22.5114	195.359	22.5114	371.891	22.5114	162.621	--	--
	--	--	--	--	--	--	--	--	--	--	--	--	--	--	--	--	--	--	--	--	22.5236	178.69	22.5236	358.529	22.5236	169.427	--	--
	--	--	--	--	--	--	--	--	--	--	--	--	--	--	--	--	--	--	--	--	22.5358	161.795	22.5358	344.259	22.5358	175.906	--	--
	--	--	--	--	--	--	--	--	--	--	--	--	--	--	--	--	--	--	--	--	22.548	150.895	22.548	326.758	22.548	180.088	--	--
	--	--	--	--	--	--	--	--	--	--	--	--	--	--	--	--	--	--	--	--	22.5602	140.126	22.5602	306.946	22.5602	186.035	--	--
	--	--	--	--	--	--	--	--	--	--	--	--	--	--	--	--	--	--	--	--	22.5724	125.826	22.5724	290.696	22.5724	193.537	--	--
	--	--	--	--	--	--	--	--	--	--	--	--	--	--	--	--	--	--	--	--	22.5846	113.464	22.5846	275.284	22.5846	200.03	--	--
	--	--	--	--	--	--	--	--	--	--	--	--	--	--	--	--	--	--	--	--	22.5968	103.332	22.5968	260.106	22.5968	202.387	--	--
	--	--	--	--	--	--	--	--	--	--	--	--	--	--	--	--	--	--	--	--	22.6089	94.4887	22.6089	245.456	22.6089	202.845	--	--
	--	--	--	--	--	--	--	--	--	--	--	--	--	--	--	--	--	--	--	--	22.6211	84.7226	22.6211	233.786	22.6211	203.88	--	--
	--	--	--	--	--	--	--	--	--	--	--	--	--	--	--	--	--	--	--	--	22.6333	73.7766	22.6333	221.009	22.6333	201.764	--	--
	--	--	--	--	--	--	--	--	--	--	--	--	--	--	--	--	--	--	--	--	22.6455	63.2006	22.6455	204.489	22.6455	203.662	--	--
	--	--	--	--	--	--	--	--	--	--	--	--	--	--	--	--	--	--	--	--	22.6577	52.2103	22.6577	183.291	22.6577	206.123	--	--
	--	--	--	--	--	--	--	--	--	--	--	--	--	--	--	--	--	--	--	--	22.6699	45.0096	22.6699	168.391	22.6699	206.115	--	--
	--	--	--	--	--	--	--	--	--	--	--	--	--	--	--	--	--	--	--	--	22.6821	41.5368	22.6821	157.381	22.6821	203.495	--	--
	--	--	--	--	--	--	--	--	--	--	--	--	--	--	--	--	--	--	--	--	22.6943	35.8811	22.6943	146.16	22.6943	200.534	--	--
	--	--	--	--	--	--	--	--	--	--	--	--	--	--	--	--	--	--	--	--	22.7065	33.8096	22.7065	133.878	22.7065	197.835	--	--
	--	--	--	--	--	--	--	--	--	--	--	--	--	--	--	--	--	--	--	--	22.7187	31.4873	22.7187	116.139	22.7187	194.058	--	--
	--	--	--	--	--	--	--	--	--	--	--	--	--	--	--	--	--	--	--	--	22.7309	25.8635	22.7309	101.244	22.7309	192.32	--	--
	--	--	--	--	--	--	--	--	--	--	--	--	--	--	--	--	--	--	--	--	22.7431	19.5222	22.7431	87.5034	22.7431	192.084	--	--
	--	--	--	--	--	--	--	--	--	--	--	--	--	--	--	--	--	--	--	--	22.7553	11.1069	22.7553	79.6117	22.7553	186.732	--	--
	--	--	--	--	--	--	--	--	--	--	--	--	--	--	--	--	--	--	--	--	22.7675	5.99267	22.7675	67.2248	22.7675	180.267	--	--
	--	--	--	--	--	--	--	--	--	--	--	--	--	--	--	--	--	--	--	--	22.7797	-0.47062	22.7797	59.7016	22.7797	174.018	--	--
	--	--	--	--	--	--	--	--	--	--	--	--	--	--	--	--	--	--	--	--	22.7919	1.421	22.7919	49.3378	22.7919	170.006	--	--
	--	--	--	--	--	--	--	--	--	--	--	--	--	--	--	--	--	--	--	--	22.804	-2.25564	22.804	36.0779	22.804	165.947	--	--
	--	--	--	--	--	--	--	--	--	--	--	--	--	--	--	--	--	--	--	--	22.8162	-1.56414	22.8162	29.0254	22.8162	159.351	--	--
	--	--	--	--	--	--	--	--	--	--	--	--	--	--	--	--	--	--	--	--	22.8284	-5.89861	22.8284	26.6437	22.8284	151.979	--	--
	--	--	--	--	--	--	--	--	--	--	--	--	--	--	--	--	--	--	--	--	22.8406	-4.21574	22.8406	23.8861	22.8406	142.032	--	--
	--	--	--	--	--	--	--	--	--	--	--	--	--	--	--	--	--	--	--	--	22.8528	-3.52135	22.8528	16.5579	22.8528	136.174	--	--
	--	--	--	--	--	--	--	--	--	--	--	--	--	--	--	--	--	--	--	--	22.865	-7.41774	22.865	14.3492	22.865	131.555	--	--
	--	--	--	--	--	--	--	--	--	--	--	--	--	--	--	--	--	--	--	--	22.8772	-9.03841	22.8772	11.9527	22.8772	124.308	--	--
	--	--	--	--	--	--	--	--	--	--	--	--	--	--	--	--	--	--	--	--	22.8894	-9.07297	22.8894	8.32089	22.8894	117.649	--	--
	--	--	--	--	--	--	--	--	--	--	--	--	--	--	--	--	--	--	--	--	22.9016	-5.2203	22.9016	2.36754	22.9016	111.295	--	--
	--	--	--	--	--	--	--	--	--	--	--	--	--	--	--	--	--	--	--	--	22.9138	-2.17267	22.9138	-0.3624	22.9138	104.836	--	--
	--	--	--	--	--	--	--	--	--	--	--	--	--	--	--	--	--	--	--	--	22.926	1.6355	22.926	-1.00216	22.926	98.6202	--	--
	--	--	--	--	--	--	--	--	--	--	--	--	--	--	--	--	--	--	--	--	22.9382	6.71535	22.9382	-4.19471	22.9382	92.9855	--	--
	--	--	--	--	--	--	--	--	--	--	--	--	--	--	--	--	--	--	--	--	22.9504	6.04426	22.9504	-4.98183	22.9504	87.9901	--	--
	--	--	--	--	--	--	--	--	--	--	--	--	--	--	--	--	--	--	--	--	22.9626	-0.45968	22.9626	-3.79336	22.9626	81.0477	--	--
	--	--	--	--	--	--	--	--	--	--	--	--	--	--	--	--	--	--	--	--	22.9748	-1.68836	22.9748	1.24222	22.9748	76.7878	--	--
	--	--	--	--	--	--	--	--	--	--	--	--	--	--	--	--	--	--	--	--	22.987	-2.61431	22.987	1.39374	22.987	73.1173	--	--
	--	--	--	--	--	--	--	--	--	--	--	--	--	--	--	--	--	--	--	--	22.9992	0.31778	22.9992	0.88055	22.9992	67.1164	--	--
	--	--	--	--	--	--	--	--	--	--	--	--	--	--	--	--	--	--	--	--	23.0113	3.30451	23.0113	-2.62507	23.0113	63.5995	--	--
	--	--	--	--	--	--	--	--	--	--	--	--	--	--	--	--	--	--	--	--	23.0235	10.1882	23.0235	-2.71711	23.0235	60.6565	--	--
	--	--	--	--	--	--	--	--	--	--	--	--	--	--	--	--	--	--	--	--	23.0357	16.1357	23.0357	-3.6964	23.0357	57.3192	--	--
	--	--	--	--	--	--	--	--	--	--	--	--	--	--	--	--	--	--	--	--	23.0479	16.0266	23.0479	-3.09941	23.0479	52.5829	--	--
	--	--	--	--	--	--	--	--	--	--	--	--	--	--	--	--	--	--	--	--	23.0601	13.6646	23.0601	-1.76946	23.0601	48.0701	--	--
	--	--	--	--	--	--	--	--	--	--	--	--	--	--	--	--	--	--	--	--	23.0723	11.369	23.0723	-2.63591	23.0723	46.6264	--	--
	--	--	--	--	--	--	--	--	--	--	--	--	--	--	--	--	--	--	--	--	23.0845	12.0259	23.0845	2.009	23.0845	41.1992	--	--
	--	--	--	--	--	--	--	--	--	--	--	--	--	--	--	--	--	--	--	--	23.0967	17.6802	23.0967	2.25704	23.0967	37.1865	--	--
	--	--	--	--	--	--	--	--	--	--	--	--	--	--	--	--	--	--	--	--	23.1089	20.9021	23.1089	-0.95836	23.1089	30.9263	--	--
	--	--	--	--	--	--	--	--	--	--	--	--	--	--	--	--	--	--	--	--	23.1211	24.5191	23.1211	-0.83644	23.1211	26.884	--	--
	--	--	--	--	--	--	--	--	--	--	--	--	--	--	--	--	--	--	--	--	23.1333	28.8221	23.1333	1.89039	23.1333	24.9557	--	--
	--	--	--	--	--	--	--	--	--	--	--	--	--	--	--	--	--	--	--	--	23.1455	21.517	23.1455	6.22406	23.1455	22.413	--	--
	--	--	--	--	--	--	--	--	--	--	--	--	--	--	--	--	--	--	--	--	23.1577	11.683	23.1577	0.93209	23.1577	13.1925	--	--
	--	--	--	--	--	--	--	--	--	--	--	--	--	--	--	--	--	--	--	--	23.1699	3.7881	23.1699	-2.34189	23.1699	9.09426	--	--
	--	--	--	--	--	--	--	--	--	--	--	--	--	--	--	--	--	--	--	--	23.1821	3.84269	23.1821	-2.29333	23.1821	5.8163	--	--
	--	--	--	--	--	--	--	--	--	--	--	--	--	--	--	--	--	--	--	--	23.1943	4.04901	23.1943	5.48574	23.1943	4.21775	--	--
	--	--	--	--	--	--	--	--	--	--	--	--	--	--	--	--	--	--	--	--	23.2065	9.26019	23.2065	9.14701	23.2065	-3.14638	--	--
	--	--	--	--	--	--	--	--	--	--	--	--	--	--	--	--	--	--	--	--	23.2186	12.0993	23.2186	13.7686	23.2186	-5.6353	--	--
	--	--	--	--	--	--	--	--	--	--	--	--	--	--	--	--	--	--	--	--	23.2308	15.2379	23.2308	1.87892	23.2308	-6.99396	--	--
	--	--	--	--	--	--	--	--	--	--	--	--	--	--	--	--	--	--	--	--	23.243	7.74679	23.243	-3.75189	23.243	-3.18787	--	--
	--	--	--	--	--	--	--	--	--	--	--	--	--	--	--	--	--	--	--	--	23.2552	2.65268	23.2552	-0.25715	23.2552	-0.53232	--	--
	--	--	--	--	--	--	--	--	--	--	--	--	--	--	--	--	--	--	--	--	23.2674	1.5153	23.2674	4.31042	23.2674	3.31591	--	--
	--	--	--	--	--	--	--	--	--	--	--	--	--	--	--	--	--	--	--	--	23.2796	4.69292	23.2796	1.90372	23.2796	4.01871	--	--
	--	--	--	--	--	--	--	--	--	--	--	--	--	--	--	--	--	--	--	--	23.2918	4.42733	23.2918	-4.06867	23.2918	3.92966	--	--
	--	--	--	--	--	--	--	--	--	--	--	--	--	--	--	--	--	--	--	--	23.304	-1.04694	23.304	-6.36835	23.304	2.51966	--	--
	--	--	--	--	--	--	--	--	--	--	--	--	--	--	--	--	--	--	--	--	23.3162	-7.6521	23.3162	4.64832	23.3162	4.17377	--	--
	--	--	--	--	--	--	--	--	--	--	--	--	--	--	--	--	--	--	--	--	23.3284	-5.07634	23.3284	10.0201	23.3284	1.1542	--	--
	--	--	--	--	--	--	--	--	--	--	--	--	--	--	--	--	--	--	--	--	23.3406	-3.90085	23.3406	6.78078	23.3406	-0.25801	--	--
	--	--	--	--	--	--	--	--	--	--	--	--	--	--	--	--	--	--	--	--	23.3528	-2.0552	23.3528	-3.71866	23.3528	-1.41949	--	--
	--	--	--	--	--	--	--	--	--	--	--	--	--	--	--	--	--	--	--	--	23.365	4.00914	23.365	-5.31425	23.365	1.6995	--	--
	--	--	--	--	--	--	--	--	--	--	--	--	--	--	--	--	--	--	--	--	23.3772	0.64259	23.3772	-1.80769	23.3772	2.3763	--	--
	--	--	--	--	--	--	--	--	--	--	--	--	--	--	--	--	--	--	--	--	23.3894	2.06142	23.3894	4.00502	23.3894	0.34235	--	--
	--	--	--	--	--	--	--	--	--	--	--	--	--	--	--	--	--	--	--	--	23.4016	0.42217	23.4016	6.26636	23.4016	-3.72716	--	--
	--	--	--	--	--	--	--	--	--	--	--	--	--	--	--	--	--	--	--	--	23.4137	-0.39654	23.4137	2.88837	23.4137	-5.64883	--	--
	--	--	--	--	--	--	--	--	--	--	--	--	--	--	--	--	--	--	--	--	23.4259	-0.49362	23.4259	-3.4316	23.4259	-5.22831	--	--
																					25	0	23.4381	-2.99079	23.4381	-2.44517
																							23.4503	-6.51183	23.4503	-1.78653
																							23.4625	-1.63672	23.4625	-1.87938
																							23.4747	7.01022	23.4747	2.28274
																							23.4869	9.427	23.4869	5.62878
																							23.4991	3.71194	23.4991	9.50642
																							23.5113	-9.9744	23.5113	7.55673
																							23.5235	-10.0603	23.5235	5.73131
																							240	0	23.5357	7.30952
																									23.5479	5.20144
																									23.5601	3.31593
																									23.5723	1.24382
																									23.5845	-0.54195
																									23.5967	3.43545
																									23.6089	-2.51891
																									23.621	1.88115
																									23.6332	-4.2859
																									23.6454	4.17508
																									23.6576	0.09754
																									23.6698	3.59447
																									23.682	-0.37785
																									23.6942	-4.01396
																									23.7064	-4.78453
																									23.7186	-0.38018
																									23.7308	10.6618
																									23.743	2.88247
																									23.7552	-1.17079
																									23.7674	-7.3218
																									23.7796	-0.55101
																									23.7918	1.56977
																									24	0

## Sheet: Fig 1b
Figure 1b	57 GPa								76 GPa								93 GPa								159 GPa
Comments		Fitting		Experiment		Difference		peak position		Fitting		Experiment		Difference		peak position		Experiment	Fitting	Difference		peak position of CeH9-δ		peak position of CeH4		Fitting		Experiment		Difference		peak position
Names	2theta	Intensity	2theta	Intensity	2theta	Intensity	2theta		2theta	Intensity	2theta	Intensity	2theta	Intensity	2theta		2theta	Intensity	Intensity	Intensity	2theta		2theta		2theta	Intensity	2theta	Intensity	2theta	Intensity	2theta
Units	degree	a. u.	degree	a. u.	degree	a. u.	degree		degree	a. u.	degree	a. u.	degree	a. u.	degree		degree	a. u.	a. u.	a. u.	degree		degree		degree	a. u.	degree	a. u.	degree	a. u.	degree
	4.98749	0	5.0853	0.05522	5.0853	-74.5427	13.1117	-20	4.98957	0	6.06644	0.67596	6.06644	-32.0213	12.1422	-10	6.0373	1	1	-46.0956	11.2389	-10	12.1761	-20	5.98698	0	6.02514	-0.04037	5.98698	-98.6347	11.5069	-33.1955
	4.99836	0	5.09616	-0.07823	5.09616	-74.6762	18.5837	-20	5.00338	0	6.08025	0.68715	6.08025	-32.0101	13.5032	-10	6.1715	1	1	-46.0956	12.7567	-10	13.6479	-20	5.99918	0	6.03733	0.3257	5.99918	-98.4994	13.1335	-33.1955
	5.00923	0	5.10703	0.08525	5.10703	-74.5127	20.7568	-20	5.01719	0	6.09405	0.21734	6.09405	-32.4799	17.0793	-10	6.1837	1	1	-46.0956	12.9279	-10	17.297	-20	6.01137	0	6.04953	-0.24062	6.01137	-98.2966	13.2544	-33.1955
	5.02009	0	5.1179	0.16806	5.1179	-74.4299	22.811	-20	5.03099	0	6.10786	0.4419	6.10786	-32.2553	21.0084	-10	6.1959	1	1	-46.0956	17.0323	-10	21.2069	-20	6.02357	0	6.06172	-0.05728	6.02357	-98.1432	17.4948	-33.1955
	5.03096	0	5.12876	-0.02171	5.12876	-74.6196		--	5.0448	0	6.12166	0.15014	6.12166	-32.5471	21.9341	-10	6.2081	1	1	-46.0956	19.5295	-10	22.0629	-20	6.03576	0	6.07391	0.23804	6.03576	-97.9771	19.9984	-33.1955
	5.04183	0	5.13963	0.38059	5.13963	-74.2173		--	5.0586	0	6.13547	-0.11206	6.13547	-32.8093		--	6.2569	1	1	-46.0956	22.2886	-10	24.4924	-20	6.04066	0	6.08611	0.03419	6.04066	-98.1857	22.9201	-33.1955
	5.0527	0	5.1505	0.48636	5.1505	-74.1116		--	5.07241	0	6.14928	0.01897	6.14928	-32.6782		--	6.2691	1	1	-46.0956	22.5877	-10	24.5564	-20	6.05285	0	6.0983	0.18701	6.05285	-98.0792	23.1319	-33.1955
	5.06356	0	5.16137	0.99383	5.16137	-73.6041		--	5.08622	0	6.16308	0.17716	6.16308	-32.52		--	6.2813	1	1	-46.0956					6.06504	0	6.1105	-0.19428	6.06504	-97.7042
	5.07443	0	5.17223	0.76532	5.17223	-73.8326		--	5.10002	0	6.17689	0.28903	6.17689	-32.4082		--	6.3667	1	1	-46.0956					6.07724	0	6.12269	-0.19261	6.07724	-97.3483
	5.0853	0	5.1831	0.67198	5.1831	-73.926		--	5.11383	0	6.19069	0.57052	6.19069	-32.1267		--	6.3911	1	1	-46.0956					6.08943	0	6.13488	0.10177	6.08943	-97.2403
	5.09616	0	5.19397	0.52556	5.19397	-74.0724		--	5.12763	0	6.2045	0.47274	6.2045	-32.2245		--	6.4033	1	1	-46.0956					6.10163	0	6.14708	0.37527	6.10163	-97.1463
	5.10703	0	5.20483	0.45081	5.20483	-74.1471		--	5.14144	0	6.21831	0.87269	6.21831	-31.8245		--	6.4155	1	1	-46.0956					6.11382	0	6.15927	0.24763	6.11382	-97.1772
	5.1179	0	5.2157	0.76271	5.2157	-73.8352		--	5.15525	0	6.23211	0.61571	6.23211	-32.0815		--	6.4277	1	1	-46.0956					6.12601	0	6.17147	0.24546	6.12601	-97.1463
	5.12876	0	5.22657	0.98801	5.22657	-73.6099		--	5.16905	0	6.24592	0.34624	6.24592	-32.351		--	6.4399	1	1	-46.0956					6.13821	0	6.18366	0.06964	6.13821	-97.0067
	5.13963	0	5.23743	1.16484	5.23743	-73.4331		--	5.18286	0	6.25972	0.37928	6.25972	-32.3179		--	6.4521	1	1	-46.0956					6.1504	0	6.19585	0.18378	6.1504	-96.9337
	5.1505	0	5.2483	1.46427	5.2483	-73.1337		--	5.19666	0	6.27353	0.31362	6.27353	-32.3836		--	6.4643	2	1	-45.0956					6.1626	0	6.20805	0.23461	6.1626	-96.6665
	5.16137	0	5.25917	1.30488	5.25917	-73.2931		--	5.21047	0	6.28734	0.49897	6.28734	-32.1982		--	6.4765	1	1	-46.0956					6.17479	0	6.22024	0.37953	6.17479	-97.0695
	5.17223	0	5.27004	1.15014	5.27004	-73.4478		--	5.22427	0	6.30114	0.67535	6.30114	-32.0219		--	6.4887	2	1	-45.0956					6.18698	0	6.23244	-0.01828	6.18698	-97.2432
	5.1831	0	5.2809	0.88195	5.2809	-73.716		--	5.23808	0	6.31495	0.62101	6.31495	-32.0762		--	6.5009	2	1	-45.0956					6.19918	0	6.24463	0.06955	6.19918	-97.01
	5.19397	0	5.29177	0.87167	5.29177	-73.7263		--	5.25189	0	6.32875	0.53755	6.32875	-32.1597		--	6.5131	2	1	-45.0956					6.21137	0	6.25682	0.06531	6.21137	-96.8848
	5.20483	0	5.30264	0.74976	5.30264	-73.8482		--	5.26569	0	6.34256	0.48238	6.34256	-32.2148		--	6.5253	2	1	-45.0956					6.22357	0	6.26902	0.17017	6.22357	-96.7768
	5.2157	0	5.3135	0.46418	5.3135	-74.1338		--	5.2795	0	6.35637	0.11756	6.35637	-32.5797		--	6.5375	1	1	-46.0956					6.23576	0	6.28121	0.27418	6.23576	-96.9752
	5.22657	0	5.32437	0.66899	5.32437	-73.929		--	5.2933	0	6.37017	-0.235	6.37017	-32.9322		--	6.5497	1	1	-46.0956					6.24795	0	6.29341	0.17995	6.24795	-97.2068
	5.23743	0	5.33524	0.7088	5.33524	-73.8891		--	5.30711	0	6.38398	-0.1387	6.38398	-32.8359		--	6.5619	1	1	-46.0956					6.26015	0	6.3056	0.10896	6.26015	-97.3456
	5.2483	0	5.3461	1.42876	5.3461	-73.1692		--	5.32092	0	6.39778	0.04616	6.39778	-32.651		--	6.5741	1	1	-46.0956					6.27234	0	6.31779	-0.13472	6.27234	-97.3347
	5.25917	0	5.35697	1.81827	5.35697	-72.7797		--	5.33472	0	6.41159	0.23893	6.41159	-32.4583		--	6.5863	1	1	-46.0956					6.28066	0	6.32999	0.000612887	6.28066	-96.9126
	5.27004	0	5.36784	2.62307	5.36784	-71.9749		--	5.34853	0	6.4254	0.5412	6.4254	-32.156		--	6.5985	1	1	-46.0956					6.29285	0	6.34218	0.20342	6.29285	-96.706
	5.2809	0	5.3787	2.73395	5.3787	-71.864		--	5.36233	0	6.4392	0.5976	6.4392	-32.0996		--	6.6107	1	1	-46.0956					6.30504	0	6.35438	0.35677	6.30504	-96.9077
	5.29177	0	5.38957	2.60368	5.38957	-71.9942		--	5.37614	0	6.45301	0.5946	6.45301	-32.1026		--	6.6229	1	1	-46.0956					6.28066	0	6.36657	0.52295	6.28066	-97.0148
	5.30264	0	5.40044	2.51365	5.40044	-72.0843		--	5.38995	0	6.46681	0.82438	6.46681	-31.8728		--	6.6351	1	1	-46.0956					6.29285	0	6.37876	0.31427	6.29285	-96.8781
	5.3135	0	5.41131	2.31617	5.41131	-72.2818		--	5.40375	0	6.48062	0.73403	6.48062	-31.9632		--	6.6473	1	1	-46.0956					6.30504	0	6.39096	0.42084	6.30504	-96.7758
	5.32437	0	5.42217	2.12555	5.42217	-72.4724		--	5.41756	0	6.49442	0.63088	6.49442	-32.0663		--	6.6595	1	1	-46.0956					6.31724	0	6.40315	0.79582	6.31724	-98.6347
	5.33524	0	5.43304	1.71388	5.43304	-72.8841		--	5.43136	0	6.50823	0.82187	6.50823	-31.8754		--	6.6717	1	1	-46.0956					6.32943	0	6.41535	1.15165	6.32943	-98.4994
	5.3461	0	5.44391	1.90813	5.44391	-72.6898		--	5.44517	0	6.52204	0.72523	6.52204	-31.972		--	6.6839	1	1	-46.0956					6.34163	0	6.42754	1.2597	6.34163	-98.2966
	5.35697	0	5.45477	1.58998	5.45477	-73.008		--	5.45898	0	6.53584	0.62016	6.53584	-32.077		--	6.6961	1	1	-46.0956					6.35382	0	6.43973	1.35368	6.35382	-98.1432
	5.36784	0	5.46564	1.44044	5.46564	-73.1575		--	5.47278	0	6.54965	0.45936	6.54965	-32.2379		--	6.7083	1	1	-46.0956					6.36601	0	6.45193	1.32277	6.36601	-97.9771
	5.3787	0	5.47651	1.33831	5.47651	-73.2596		--	5.48659	0	6.56345	0.56192	6.56345	-32.1353		--	6.7205	1	1	-46.0956					6.37821	0	6.46412	1.35367	6.37821	-98.1857
	5.38957	0	5.48737	1.23759	5.48737	-73.3603		--	5.50039	0	6.57726	0.63747	6.57726	-32.0597		--	6.7327	1	1	-46.0956					6.3904	0	6.47632	1.49327	6.3904	-98.0792
	5.40044	0	5.49824	1.15853	5.49824	-73.4394		--	5.5142	0	6.59107	0.84504	6.59107	-31.8522		--	6.7449	1	1	-46.0956					6.4026	0	6.48851	1.56633	6.4026	-97.7042
	5.41131	0	5.50911	1.22876	5.50911	-73.3692		--	5.52801	0	6.60487	0.72289	6.60487	-31.9743		--	6.7571	2	1	-45.0956					6.41479	0	6.5007	1.83346	6.41479	-97.3483
	5.42217	0	5.51998	1.11933	5.51998	-73.4786		--	5.54181	0	6.61868	0.50824	6.61868	-32.189		--	6.7693	2	1	-45.0956					6.42698	0	6.5129	1.43053	6.42698	-97.2403
	5.43304	0	5.53084	0.90019	5.53084	-73.6977		--	5.55562	0	6.63248	0.3611	6.63248	-32.3361		--	6.7815	1	1	-46.0956					6.43918	0	6.52509	1.25678	6.43918	-97.1463
	5.44391	0	5.54171	1.44363	5.54171	-73.1543		--	5.56942	0	6.64629	0.14466	6.64629	-32.5525		--	6.7937	1	1	-46.0956					6.45137	0	6.53728	1.49	6.45137	-97.1772
	5.45477	0	5.55258	1.69297	5.55258	-72.905		--	5.58323	0	6.6601	-0.01477	6.6601	-32.712		--	6.8059	1	1	-46.0956					6.46357	0	6.54948	1.61523	6.46357	-97.1463
	5.46564	0	5.56344	2.13478	5.56344	-72.4632		--	5.59704	0	6.6739	-0.064	6.6739	-32.7612		--	6.8181	1	1	-46.0956					6.47576	0	6.56167	1.72319	6.47576	-97.0067
	5.47651	0	5.57431	2.47912	5.57431	-72.1188		--	5.61084	0	6.68771	0.30609	6.68771	-32.3911		--	6.8303	1	1	-46.0956					6.48795	0	6.57387	1.52476	6.48795	-96.9337
	5.48737	0	5.58518	2.19446	5.58518	-72.4035		--	5.62465	0	6.70151	0.6986	6.70151	-31.9986		--	6.8425	1	1	-46.0956					6.50015	0	6.58606	1.29322	6.50015	-96.6665
	5.49824	0	5.59604	1.74093	5.59604	-72.857		--	5.63845	0	6.71532	0.66555	6.71532	-32.0317		--	6.8547	1	1	-46.0956					6.51234	0	6.59825	1.15444	6.51234	-97.0695
	5.50911	0	5.60691	1.6763	5.60691	-72.9216		--	5.65226	0	6.72913	0.71095	6.72913	-31.9863		--	6.8669	1	1	-46.0956					6.52066	0	6.61045	1.16525	6.52066	-97.2432
	5.51998	0	5.61778	1.78289	5.61778	-72.815		--	5.66607	0	6.74293	0.31433	6.74293	-32.3829		--	6.8791	2	1	-45.0956					6.53285	0	6.62264	1.58739	6.53285	-97.01
	5.53084	0	5.62865	1.98339	5.62865	-72.6145		--	5.67987	0	6.75674	0.14019	6.75674	-32.557		--	6.8913	2	1	-45.0956					6.54504	0	6.63484	1.79404	6.54504	-96.8848
	5.54171	0	5.63951	1.9811	5.63951	-72.6168		--	5.69368	0	6.77054	-0.01351	6.77054	-32.7107		--	6.9035	2	1	-45.0956					6.55724	0	6.64703	1.59231	6.55724	-96.7768
	5.55258	0	5.65038	2.25687	5.65038	-72.3411		--	5.70748	0	6.78435	0.07617	6.78435	-32.621		--	6.9157	2	1	-45.0956					6.52066	0	6.65922	1.48517	6.52066	-96.9752
	5.56344	0	5.66125	2.15243	5.66125	-72.4455		--	5.72129	0	6.79816	0.00393	6.79816	-32.6933		--	6.9279	2	1	-45.0956					6.53285	0	6.67142	1.62189	6.53285	-97.2068
	5.57431	0	5.67211	2.03469	5.67211	-72.5632		--	5.7351	0	6.81196	0.44442	6.81196	-32.2528		--	6.9401	2	1	-45.0956					6.54504	0	6.68361	1.72425	6.54504	-97.3456
	5.58518	0	5.68298	1.8968	5.68298	-72.7011		--	5.7489	0	6.82577	0.56211	6.82577	-32.1351		--	6.9523	2	1	-45.0956					6.55724	0	6.69581	1.73872	6.55724	-97.3347
	5.59604	0	5.69385	2.0174	5.69385	-72.5805		--	5.76271	0	6.83957	1.00375	6.83957	-31.6935		--	6.9645	2	1	-45.0956					6.56943	0	6.708	1.56217	6.56943	-96.9126
	5.60691	0	5.70471	1.99382	5.70471	-72.6041		--	5.77651	0	6.85338	1.30212	6.85338	-31.3951		--	6.9767	2	1	-45.0956					6.58163	0	6.72019	1.71627	6.58163	-96.706
	5.61778	0	5.71558	1.88653	5.71558	-72.7114		--	5.79032	0	6.86719	1.22593	6.86719	-31.4713		--	6.9889	2	1	-45.0956					6.59382	0	6.73239	2.03945	6.59382	-98.6347
	5.62865	0	5.72645	1.52342	5.72645	-73.0745		--	5.80413	0	6.88099	0.93405	6.88099	-31.7632		--	7.0011	2	1	-45.0956					6.60601	0	6.74458	2.09504	6.60601	-98.4994
	5.63951	0	5.73732	1.42095	5.73732	-73.177		--	5.81793	0	6.8948	0.51432	6.8948	-32.1829		--	7.0133	2	1	-45.0956					6.61821	0	6.75678	1.95273	6.61821	-98.2966
	5.65038	0	5.74818	1.66509	5.74818	-72.9329		--	5.83174	0	6.9086	0.09405	6.9086	-32.6032		--	7.0255	1	1	-46.0956					6.6304	0	6.76897	1.84844	6.6304	-98.1432
	5.66125	0	5.75905	1.64495	5.75905	-72.953		--	5.84554	0	6.92241	0.06115	6.92241	-32.6361		--	7.0377	1	1	-46.0956					6.6426	0	6.78116	1.78925	6.6426	-97.9771
	5.67211	0	5.76992	1.77064	5.76992	-72.8273		--	5.85935	0	6.93622	-0.06629	6.93622	-32.7635		--	7.0499	1	1	-46.0956					6.65479	0	6.79336	2.00411	6.65479	-98.1857
	5.68298	0	5.78078	1.71684	5.78078	-72.8811		--	5.87316	0	6.95002	0.00217	6.95002	-32.695		--	7.0621	2	1	-45.0956					6.66698	0	6.80555	2.16605	6.66698	-98.0792
	5.69385	0	5.79165	1.86952	5.79165	-72.7284		--	5.88696	0	6.96383	0.09126	6.96383	-32.606		--	7.0743	1	1	-46.0956					6.67918	0	6.81775	2.19714	6.67918	-97.7042
	5.70471	0	5.80252	2.47504	5.80252	-72.1229		--	5.90077	0	6.97763	0.24992	6.97763	-32.4473		--	7.0865	2	1	-45.0956					6.69137	0	6.82994	1.81666	6.69137	-97.3483
	5.71558	0	5.81338	2.83073	5.81338	-71.7672		--	5.91457	0	6.99144	0.57839	6.99144	-32.1188		--	7.0987	2	1	-45.0956					6.70357	0	6.84213	1.47922	6.70357	-97.2403
	5.72645	0	5.82425	3.37066	5.82425	-71.2273		--	5.92838	0	7.00525	0.69595	7.00525	-32.0013		--	7.1109	2	1	-45.0956					6.71576	0	6.85433	1.39721	6.71576	-97.1463
	5.73732	0	5.83512	3.23973	5.83512	-71.3582		--	5.94219	0	7.01905	0.6389	7.01905	-32.0583		--	7.1231	3	1	-44.0956					6.72795	0	6.86652	1.95329	6.72795	-97.1772
	5.74818	0	5.84599	2.9995	5.84599	-71.5984		--	5.95599	0	7.03286	0.63619	7.03286	-32.061		--	7.1353	3	1	-44.0956					6.74015	0	6.87872	2.67384	6.74015	-97.1463
	5.75905	0	5.85685	2.41713	5.85685	-72.1808		--	5.9698	0	7.04666	0.4211	7.04666	-32.2761		--	7.1475	3	1	-44.0956					6.75234	0	6.89091	3.57686	6.75234	-97.0067
	5.76992	0	5.86772	1.97673	5.86772	-72.6212		--	5.9836	0	7.06047	0.71344	7.06047	-31.9838		--	7.1597	3	1	-44.0956					6.76066	0	6.9031	3.81854	6.76066	-96.9337
	5.78078	0	5.87859	2.00616	5.87859	-72.5918		--	5.99741	0	7.07428	0.80221	7.07428	-31.895		--	7.1719	2	1	-45.0956					6.77285	0	6.9153	3.07545	6.77285	-96.6665
	5.79165	0	5.88945	1.91859	5.88945	-72.6793		--	6.01122	0	7.08808	0.92259	7.08808	-31.7746		--	7.1841	2	1	-45.0956					6.78504	0	6.92749	2.68385	6.78504	-97.0695
	5.80252	0	5.90032	1.95335	5.90032	-72.6446		--	6.02502	0	7.10189	1.28655	7.10189	-31.4107		--	7.1963	2	1	-45.0956					6.79724	0	6.93969	2.80346	6.79724	-97.2432
	5.81338	0	5.91119	1.85937	5.91119	-72.7386		--	6.03883	0	7.11569	1.34789	7.11569	-31.3493		--	7.2085	2	1	-45.0956					6.80943	0	6.95188	2.99269	6.80943	-97.01
	5.82425	0	5.92205	1.87188	5.92205	-72.7261		--	6.05263	0	7.1295	1.58652	7.1295	-31.1107		--	7.2207	3	1	-44.0956					6.82163	0	6.96407	3.6339	6.82163	-96.8848
	5.83512	0	5.93292	1.65058	5.93292	-72.9474		--	6.06644	0	7.14331	1.42404	7.14331	-31.2732		--	7.2329	3	1	-44.0956					6.83382	0	6.97627	3.80395	6.83382	-96.7768
	5.84599	0	5.94379	1.64137	5.94379	-72.9566		--	6.08025	0	7.15711	1.00632	7.15711	-31.6909		--	7.2451	3	1	-44.0956					6.84601	0	6.98846	3.50462	6.84601	-96.9752
	5.85685	0	5.95466	1.65871	5.95466	-72.9392		--	6.09405	0	7.17092	0.91114	7.17092	-31.7861		--	7.2573	3	1	-44.0956					6.85821	0	7.00066	3.13841	6.85821	-97.2068
	5.86772	0	5.96552	1.78485	5.96552	-72.8131		--	6.10786	0	7.18472	0.60394	7.18472	-32.0933		--	7.2695	3	1	-44.0956					6.8704	0	7.01285	2.75936	6.8704	-97.3456
	5.87859	0	5.97639	1.93285	5.97639	-72.6651		--	6.12166	0	7.19853	0.49299	7.19853	-32.2042		--	7.2817	3	1	-44.0956					6.8826	0	7.02504	2.45274	6.8826	-97.3347
	5.88945	0	5.98726	1.98184	5.98726	-72.6161		--	6.13547	0	7.21234	0.46878	7.21234	-32.2284		--	7.2939	3	1	-44.0956					6.89479	0	7.03724	1.84098	6.89479	-96.9126
	5.90032	0	5.99812	1.80525	5.99812	-72.7927		--	6.14928	0	7.22614	0.67459	7.22614	-32.0226		--	7.3061	3	1	-44.0956					6.90698	0	7.04943	1.83206	6.90698	-96.706
	5.91119	0	6.00899	1.43561	6.00899	-73.1623		--	6.16308	0	7.23995	0.87152	7.23995	-31.8257		--	7.3183	3	1	-44.0956					6.91918	0	7.06163	1.64975	6.91918	-96.9077
	5.92205	0	6.01986	1.04877	6.01986	-73.5492		--	6.17689	0	7.25375	0.43224	7.25375	-32.265		--	7.3305	3	1	-44.0956					6.93137	0	7.07382	2.28836	6.93137	-97.0148
	5.93292	0	6.03072	0.43758	6.03072	-74.1603		--	6.19069	0	7.26756	-0.04823	7.26756	-32.7454		--	7.3427	3	1	-44.0956					6.94357	0	7.08601	2.50884	6.94357	-96.8781
	5.94379	0	6.04159	0.37514	6.04159	-74.2228		--	6.2045	0	7.28137	-0.18856	7.28137	-32.8858		--	7.3549	3	1	-44.0956					6.95576	0	7.09821	2.74169	6.95576	-96.7758
	5.95466	0	6.05246	0.74015	6.05246	-73.8578		--	6.21831	0	7.29517	-0.02193	7.29517	-32.7191		--	7.3671	3	1	-44.0956					6.96795	0	7.1104	2.74947	6.96795	-96.7613
	5.96552	0	6.06333	1.06888	6.06333	-73.529		--	6.23211	0	7.30898	0.26139	7.30898	-32.4358		--	7.3793	3	1	-44.0956					6.98015	0	7.1226	2.34179	6.98015	-96.9378
	5.97639	0	6.07419	1.6296	6.07419	-72.9683		--	6.24592	0	7.32278	0.0367	7.32278	-32.6605		--	7.3915	3	1	-44.0956					6.99234	0	7.13479	2.3203	6.99234	-96.7837
	5.98726	0	6.08506	1.82335	6.08506	-72.7746		--	6.25972	0	7.33659	0.21058	7.33659	-32.4866		--	7.4037	3	1	-44.0956					7.00066	0	7.14698	2.04572	7.00066	-96.4481
	5.99812	0	6.09593	1.42938	6.09593	-73.1685		--	6.27353	0	7.3504	0.63712	7.3504	-32.0601		--	7.4159	3	1	-44.0956					7.01285	0	7.15918	2.20357	7.01285	-96.8272
	6.00899	0	6.10679	0.93013	6.10679	-73.6678		--	6.28734	0	7.3642	0.77626	7.3642	-31.921		--	7.4281	3	1	-44.0956					7.02504	0	7.17137	2.17449	7.02504	-97.1338
	6.01986	0	6.11766	0.5815	6.11766	-74.0164		--	6.30114	0	7.37801	1.01172	7.37801	-31.6855		--	7.4403	3	1	-44.0956					7.03724	0	7.18357	1.88663	7.03724	-97.7456
	6.03072	0	6.12853	0.60915	6.12853	-73.9888		--	6.31495	0	7.39181	0.82911	7.39181	-31.8681		--	7.4525	3	1	-44.0956					7.04943	0	7.19576	2.08638	7.04943	-97.7545
	6.04159	0	6.13939	0.63974	6.13939	-73.9582		--	6.32875	0	7.40562	1.27001	7.40562	-31.4272		--	7.4647	2	1	-45.0956					7.06163	0	7.20795	2.40529	7.06163	-97.9368
	6.05246	0	6.15026	0.82953	6.15026	-73.7684		--	6.34256	0	7.41943	1.25565	7.41943	-31.4416		--	7.4769	2	1	-45.0956					7.07382	0	7.22015	2.62558	7.07382	-97.2982
	6.06333	0	6.16113	1.05851	6.16113	-73.5394		--	6.35637	0	7.43323	1.03488	7.43323	-31.6623		--	7.4891	2	1	-45.0956					7.08601	0	7.23234	2.54171	7.08601	-97.0777
	6.07419	0	6.172	1.44103	6.172	-73.1569		--	6.37017	0	7.44704	0.65743	7.44704	-32.0398		--	7.5013	2	1	-45.0956					7.09821	0	7.24454	2.10093	7.09821	-96.8448
	6.08506	0	6.18286	1.58779	6.18286	-73.0101		--	6.38398	0	7.46084	0.27737	7.46084	-32.4198		--	7.5135	2	1	-45.0956					7.1104	0	7.25673	2.11025	7.1104	-96.8371
	6.09593	0	6.19373	1.57164	6.19373	-73.0263		--	6.39778	0	7.47465	0.58948	7.47465	-32.1077		--	7.5257	2	1	-45.0956					7.1226	0	7.26892	1.79697	7.1226	-97.2447
	6.10679	0	6.2046	1.55782	6.2046	-73.0401		--	6.41159	0	7.48846	0.36293	7.48846	-32.3343		--	7.5379	2	1	-45.0956					7.13479	0	7.28112	1.59736	7.13479	-97.2662
	6.11766	0	6.21546	1.50716	6.21546	-73.0908		--	6.4254	0	7.50226	0.18835	7.50226	-32.5089		--	7.5501	2	1	-45.0956					7.14698	0	7.29331	1.74903	7.14698	-97.5408
	6.12853	0	6.22633	1.89539	6.22633	-72.7026		--	6.4392	0	7.51607	0.24371	7.51607	-32.4535		--	7.5623	2	1	-45.0956					7.15918	0	7.30551	1.97317	7.15918	-97.383
	6.13939	0	6.2372	1.84649	6.2372	-72.7514		--	6.45301	0	7.52987	0.31305	7.52987	-32.3842		--	7.5745	2	1	-45.0956					7.17137	0	7.3177	2.18177	7.17137	-97.412
	6.15026	0	6.24806	1.96928	6.24806	-72.6286		--	6.46681	0	7.54368	0.86746	7.54368	-31.8298		--	7.5867	2	1	-45.0956					7.18357	0	7.32989	1.92384	7.18357	-97.6999
	6.16113	0	6.25893	1.89359	6.25893	-72.7043		--	6.48062	0	7.55749	0.82256	7.55749	-31.8747		--	7.5989	1	1	-46.0956					7.19576	0	7.34209	1.57162	7.19576	-97.5002
	6.172	0	6.2698	2.4105	6.2698	-72.1874		--	6.49442	0	7.57129	0.43958	7.57129	-32.2576		--	7.6111	1	1	-46.0956					7.20795	0	7.35428	1.118	7.20795	-97.1813
	6.18286	0	6.28067	2.60112	6.28067	-71.9968		--	6.50823	0	7.5851	0.2991	7.5851	-32.3981		--	7.6233	1	1	-46.0956					7.22015	0	7.36648	1.02224	7.22015	-96.961
	6.19373	0	6.29153	2.98611	6.29153	-71.6118		--	6.52204	0	7.5989	0.07369	7.5989	-32.6235		--	7.6355	1	1	-46.0956					7.23234	0	7.37867	1.32559	7.23234	-97.0448
	6.2046	0	6.3024	3.10198	6.3024	-71.496		--	6.53584	0	7.61271	0.08262	7.61271	-32.6146		--	7.6477	2	1	-45.0956					7.24454	0	7.39086	1.43694	7.24454	-97.4856
	6.21546	0	6.31327	3.06108	6.31327	-71.5369		--	6.54965	0	7.62652	-0.06188	7.62652	-32.7591		--	7.6599	2	1	-45.0956					7.25673	0	7.40306	1.82268	7.25673	-97.4763
	6.22633	0	6.32413	3.04535	6.32413	-71.5526		--	6.56345	0	7.64032	-0.1887	7.64032	-32.8859		--	7.6721	2	1	-45.0956					7.26892	0	7.41525	1.78457	7.26892	-97.7896
	6.2372	0	6.335	2.47439	6.335	-72.1235		--	6.57726	0	7.65413	0.0578	7.65413	-32.6394		--	7.6843	1	1	-46.0956					7.28112	0	7.42744	1.75751	7.28112	-97.9892
	6.24806	0	6.34587	2.25167	6.34587	-72.3463		--	6.59107	0	7.66793	0.2857	7.66793	-32.4115		--	7.6965	1	1	-46.0956					7.29331	0	7.43964	2.10963	7.29331	-97.8375
	6.25893	0	6.35673	2.43988	6.35673	-72.1581		--	6.60487	0	7.68174	0.26036	7.68174	-32.4369		--	7.7087	1	1	-46.0956					7.30551	0	7.45183	1.9732	7.30551	-97.6134
	6.2698	0	6.3676	2.34999	6.3676	-72.2479		--	6.61868	0	7.69554	0.57245	7.69554	-32.1248		--	7.7209	1	1	-46.0956					7.3177	0	7.46403	2.19562	7.3177	-97.4048
	6.28067	0	6.37847	2.30451	6.37847	-72.2934		--	6.63248	0	7.70935	0.96588	7.70935	-31.7313		--	7.7575	1	1	-46.0956					7.32989	0	7.47622	2.43161	7.32989	-97.6627
	6.29153	0	6.38933	1.87116	6.38933	-72.7268		--	6.64629	0	7.72316	1.03068	7.72316	-31.6665		--	7.7697	1	1	-46.0956					7.34209	0	7.48841	2.49676	7.34209	-98.0149
	6.3024	0	6.4002	1.56774	6.4002	-73.0302		--	6.6601	0	7.73696	0.96202	7.73696	-31.7352		--	7.7819	1	1	-46.0956					7.35428	0	7.50061	2.75591	7.35428	-98.4685
	6.31327	0	6.41107	1.03042	6.41107	-73.5675		--	6.6739	0	7.75077	0.8653	7.75077	-31.8319		--	7.7941	1	1	-46.0956					7.36648	0	7.5128	2.51573	7.36648	-98.5643
	6.32413	0	6.42194	0.33196	6.42194	-74.266		--	6.68771	0	7.76457	0.40207	7.76457	-32.2951		--	7.8063	1	1	-46.0956					7.37867	0	7.525	2.43732	7.37867	-98.2609
	6.335	0	6.4328	-0.05085	6.4328	-74.6488		--	6.70151	0	7.77838	0.35318	7.77838	-32.344		--	7.8185	1	1	-46.0956					7.39086	0	7.53719	2.40243	7.39086	-98.1496
	6.34587	0	6.44367	0.06852	6.44367	-74.5294		--	6.71532	0	7.79219	0.27917	7.79219	-32.418		--	7.8307	1	1	-46.0956					7.40306	0	7.54938	2.11528	7.40306	-97.7639
	6.35673	0	6.45454	0.66023	6.45454	-73.9377		--	6.72913	0	7.80599	0.39005	7.80599	-32.3072		--	7.8429	1	1	-46.0956					7.41525	0	7.56158	2.08075	7.41525	-97.802
	6.3676	0	6.4654	1.18953	6.4654	-73.4084		--	6.74293	0	7.8198	0.41068	7.8198	-32.2865		--	7.8673	1	1	-46.0956					7.42744	0	7.57377	2.49348	7.42744	-97.829
	6.37847	0	6.47627	1.40879	6.47627	-73.1891		--	6.75674	0	7.8336	0.63182	7.8336	-32.0654		--	7.8795	1	1	-46.0956					7.43964	0	7.58597	2.79491	7.43964	-97.4769
	6.38933	0	6.48714	1.7852	6.48714	-72.8127		--	6.77054	0	7.84741	1.15832	7.84741	-31.5389		--	7.8917	1	1	-46.0956					7.45183	0	7.59816	2.99222	7.45183	-97.6133
	6.4002	0	6.498	2.10204	6.498	-72.4959		--	6.78435	0	7.86122	1.5391	7.86122	-31.1581		--	7.9039	1	1	-46.0956					7.46403	0	7.61035	2.57695	7.46403	-97.3909
	6.41107	0	6.50887	2.05054	6.50887	-72.5474		--	6.79816	0	7.87502	1.50761	7.87502	-31.1896		--	7.9161	1	1	-46.0956					7.47622	0	7.62255	2.33733	7.47622	-97.1549
	6.42194	0	6.51974	2.06569	6.51974	-72.5322		--	6.81196	0	7.88883	1.21681	7.88883	-31.4804		--	7.9283	1	1	-46.0956					7.48841	0	7.63474	2.60635	7.48841	-97.0898
	6.4328	0	6.53061	2.15185	6.53061	-72.4461		--	6.82577	0	7.90263	0.89993	7.90263	-31.7973		--	7.9405	1	1	-46.0956					7.50061	0	7.64694	2.33098	7.50061	-96.8306
	6.44367	0	6.54147	2.07392	6.54147	-72.524		--	6.83957	0	7.91644	0.8037	7.91644	-31.8935		--	8.0381	1	1	-46.0956					7.5128	0	7.65913	2.4059	7.5128	-97.0708
	6.45454	0	6.55234	1.85731	6.55234	-72.7406		--	6.85338	0	7.93025	0.88565	7.93025	-31.8116		--	8.0503	1	1	-46.0956					7.525	0	7.67132	1.91234	7.525	-97.1492
	6.4654	0	6.56321	1.41421	6.56321	-73.1837		--	6.86719	0	7.94405	0.69828	7.94405	-31.9989		--	8.0625	1	1	-46.0956					7.53719	0	7.68352	1.52982	7.53719	-97.1841
	6.47627	0	6.57407	1.31745	6.57407	-73.2805		--	6.88099	0	7.95786	0.26947	7.95786	-32.4278		--	8.0747	1	1	-46.0956					7.54938	0	7.69571	1.37756	7.54938	-97.4713
	6.48714	0	6.58494	0.86352	6.58494	-73.7344		--	6.8948	0	7.97166	0.19292	7.97166	-32.5043		--	8.0869	1	1	-46.0956					7.56158	0	7.70791	1.45596	7.56158	-97.5058
	6.498	0	6.59581	0.67958	6.59581	-73.9184		--	6.9086	0	7.98547	0.31383	7.98547	-32.3834		--	8.0991	1	1	-46.0956					7.57377	0	7.7201	1.84497	7.57377	-97.0931
	6.50887	0	6.60667	0.74065	6.60667	-73.8573		--	6.92241	0	7.99928	0.79119	7.99928	-31.906		--	8.1113	1	1	-46.0956					7.58597	0	7.73229	1.84186	7.58597	-96.7916
	6.51974	0	6.61754	0.81201	6.61754	-73.7859		--	6.93622	0	8.01308	0.69541	8.01308	-32.0018		--	8.1235	1	1	-46.0956					7.59816	0	7.74449	1.64658	7.59816	-96.5943
	6.53061	0	6.62841	0.8185	6.62841	-73.7794		--	6.95002	0	8.02689	0.66977	8.02689	-32.0275		--	8.1357	1	1	-46.0956					7.61035	0	7.75668	1.02261	7.61035	-97.0096
	6.54147	0	6.63928	0.61828	6.63928	-73.9797		--	6.96383	0	8.04069	0.40371	8.04069	-32.2935		--	8.1479	1	1	-46.0956					7.62255	0	7.76888	0.5088	7.62255	-97.2492
	6.55234	0	6.65014	0.59018	6.65014	-74.0078		--	6.97763	0	8.0545	0.70932	8.0545	-31.9879		--	8.1601	1	1	-46.0956					7.63474	0	7.78107	0.36646	7.63474	-96.9802
	6.56321	0	6.66101	0.43981	6.66101	-74.1581		--	6.99144	0	8.06831	1.04252	8.06831	-31.6547		--	8.1723	1	1	-46.0956					7.64694	0	7.79326	-0.04108	7.64694	-97.2556
	6.57407	0	6.67188	0.55152	6.67188	-74.0464		--	7.00525	0	8.08211	0.83732	8.08211	-31.8599		--	8.1845	1	1	-46.0956					7.65913	0	7.80546	0.05272	7.65913	-97.1806
	6.58494	0	6.68274	0.80591	6.68274	-73.792		--	7.01905	0	8.09592	0.66379	8.09592	-32.0334		--	8.1967	1	1	-46.0956					7.67132	0	7.81765	0.14934	7.67132	-97.6742
	6.59581	0	6.69361	1.03128	6.69361	-73.5666		--	7.03286	0	8.10972	0.38564	8.10972	-32.3116		--	8.2089	1	1	-46.0956					7.68352	0	7.82985	0.54067	7.68352	-98.0567
	6.60667	0	6.70448	1.19221	6.70448	-73.4057		--	7.04666	0	8.12353	0.55394	8.12353	-32.1433		--	8.2211	2	1	-45.0956					7.69571	0	7.84204	0.42349	7.69571	-98.209
	6.61754	0	6.71534	1.29583	6.71534	-73.3021		--	7.06047	0	8.13734	0.72459	8.13734	-31.9726		--	8.2333	1	1	-46.0956					7.70791	0	7.85423	0.53719	7.70791	-98.1306
	6.62841	0	6.72621	1.39263	6.72621	-73.2053		--	7.07428	0	8.15114	0.70785	8.15114	-31.9894		--	8.2455	1	1	-46.0956					7.7201	0	7.86643	0.61053	7.7201	-97.7416
	6.63928	0	6.73708	1.33995	6.73708	-73.258		--	7.08808	0	8.16495	0.18689	8.16495	-32.5103		--	8.2577	1	1	-46.0956					7.73229	0	7.87862	0.81937	7.73229	-97.7447
	6.65014	0	6.74795	1.38772	6.74795	-73.2102		--	7.10189	0	8.17875	0.14696	8.17875	-32.5502		--	8.2821	1	1	-46.0956					7.74449	0	7.89082	0.62807	7.74449	-97.94
	6.66101	0	6.75881	1.25137	6.75881	-73.3466		--	7.11569	0	8.19256	0.24426	8.19256	-32.453		--	8.2943	1	1	-46.0956					7.75668	0	7.90301	0.74148	7.75668	-98.5639
	6.67188	0	6.76968	1.33438	6.76968	-73.2636		--	7.1295	0	8.20637	0.29874	8.20637	-32.3985		--	8.3065	1	1	-46.0956					7.76888	0	7.9152	0.41468	7.76888	-99.0777
	6.68274	0	6.78055	1.14833	6.78055	-73.4496		--	7.14331	0	8.22017	0.42936	8.22017	-32.2679		--	8.3187	1	1	-46.0956					7.78107	0	7.9274	0.87086	7.78107	-99.2201
	6.69361	0	6.79141	1.14037	6.79141	-73.4576		--	7.15711	0	8.23398	0.12235	8.23398	-32.5749		--	8.3309	1	1	-46.0956					7.79326	0	7.93959	1.06682	7.79326	-99.6276
	6.70448	0	6.80228	1.12529	6.80228	-73.4726		--	7.17092	0	8.24778	-0.04082	8.24778	-32.738		--	8.3431	1	1	-46.0956					7.80546	0	7.95179	1.12074	7.80546	-99.5338
	6.71534	0	6.81315	1.30463	6.81315	-73.2933		--	7.18472	0	8.26159	-0.25648	8.26159	-32.9537		--	8.3553	1	1	-46.0956					7.81765	0	7.96398	0.92374	7.81765	-99.4372
	6.72621	0	6.82401	1.4843	6.82401	-73.1136		--	7.19853	0	8.2754	-0.17578	8.2754	-32.873		--	8.3675	1	1	-46.0956					7.82985	0	7.97617	0.80594	7.82985	-99.0459
	6.73708	0	6.83488	1.70675	6.83488	-72.8912		--	7.21234	0	8.2892	-0.05435	8.2892	-32.7516		--	8.3797	1	1	-46.0956					7.84204	0	7.98837	0.70064	7.84204	-99.163
	6.74795	0	6.84575	1.81696	6.84575	-72.781		--	7.22614	0	8.30301	0.40491	8.30301	-32.2923		--	8.3919	1	1	-46.0956					7.85423	0	8.00056	0.89292	7.85423	-99.0494
	6.75881	0	6.85662	1.35164	6.85662	-73.2463		--	7.23995	0	8.31681	0.61504	8.31681	-32.0822		--	8.4041	1	1	-46.0956					7.86643	0	8.01276	0.77101	7.86643	-98.976
	6.76968	0	6.86748	1.09063	6.86748	-73.5073		--	7.25375	0	8.33062	0.7754	8.33062	-31.9218		--	8.4163	1	1	-46.0956					7.87862	0	8.02495	0.57912	7.87862	-98.7672
	6.78055	0	6.87835	0.91952	6.87835	-73.6784		--	7.26756	0	8.34443	0.66643	8.34443	-32.0308		--	8.4285	1	1	-46.0956					7.89082	0	8.03714	0.52164	7.89082	-98.9585
	6.79141	0	6.88922	1.2372	6.88922	-73.3607		--	7.28137	0	8.35823	0.43537	8.35823	-32.2619		--	8.4407	1	1	-46.0956					7.90301	0	8.04934	0.36726	7.90301	-98.8451
	6.80228	0	6.90008	1.46759	6.90008	-73.1303		--	7.29517	0	8.37204	0.5081	8.37204	-32.1891		--	8.4529	1	1	-46.0956					7.9152	0	8.06153	0.56984	7.9152	-99.1719
	6.81315	0	6.91095	1.49348	6.91095	-73.1044		--	7.30898	0	8.38584	0.38793	8.38584	-32.3093		--	8.5139	1	1	-46.0956					7.9274	0	8.07373	0.47319	7.9274	-98.7157
	6.82401	0	6.92182	1.22414	6.92182	-73.3739		--	7.32278	0	8.39965	0.50492	8.39965	-32.1923		--	8.5261	1	1	-46.0956					7.93959	0	8.08592	0.6117	7.93959	-98.5197
	6.83488	0	6.93268	0.87871	6.93268	-73.7196		--	7.33659	0	8.41346	0.61781	8.41346	-32.0794		--	8.5383	1	1	-46.0956					7.95179	0	8.09811	0.55696	7.95179	-98.4658
	6.84575	0	6.94355	0.51472	6.94355	-74.0839		--	7.3504	0	8.42726	0.66044	8.42726	-32.0368		--	8.5505	1	1	-46.0956					7.96398	0	8.11031	0.57299	7.96398	-98.6628
	6.85662	0	6.95442	0.22983	6.95442	-74.3693		--	7.3642	0	8.44107	0.72844	8.44107	-31.9688		--	8.5627	1	1	-46.0956					7.97617	0	8.1225	0.69739	7.97617	-98.7806
	6.86748	0	6.96529	0.40228	6.96529	-74.1976		--	7.37801	0	8.45487	0.79638	8.45487	-31.9008		--	8.5749	1	1	-46.0956					7.98837	0	8.1347	0.58082	7.98837	-98.8859
	6.87835	0	6.97615	0.36362	6.97615	-74.237		--	7.39181	0	8.46868	0.63391	8.46868	-32.0633		--	8.5871	1	1	-46.0956					8.00056	0	8.14689	0.35698	8.00056	-98.6936
	6.88922	0	6.98702	0.19125	6.98702	-74.4103		--	7.40562	0	8.48249	0.65703	8.48249	-32.0402		--	8.5993	1	1	-46.0956					8.01276	2.88588e-05	8.15908	0.12333	8.01276	-98.8156
	6.90008	0	6.99789	0.45248	6.99789	-74.1501		--	7.41943	0	8.49629	0.67587	8.49629	-32.0213		--	8.6115	1	1	-46.0956					8.02495	0.000164463	8.17128	0.06751	8.02495	-99.0076
	6.91095	4.66727e-07	7.00875	0.87157	7.00875	-73.7321		--	7.43323	0	8.5101	0.58454	8.5101	-32.1127		--	8.6237	1	1	-46.0956					8.03714	0.000615749	8.18347	-0.17865	8.03714	-99.0655
	6.92182	8.91303e-05	7.01962	0.93057	7.01962	-73.6744		--	7.44704	0	8.5239	0.31673	8.5239	-32.3805		--	8.6359	2	1	-45.0956					8.04934	0.00288	8.19567	-0.06759	8.04934	-99.2222
	6.93268	0.000327567	7.03049	0.74007	7.03049	-73.8662		--	7.46084	0	8.53771	0.12518	8.53771	-32.572		--	8.6481	2	1	-45.0956					8.06153	0.00714	8.20786	0.06852	8.06153	-99.0238
	6.94355	0.000710548	7.04135	0.75796	7.04135	-73.8498		--	7.47465	0	8.55152	0.00367	8.55152	-32.6935		--	8.6603	1	1	-46.0956					8.07373	0.01325	8.22005	0.50915	8.07373	-99.1266
	6.95442	0.00123	7.05222	0.78412	7.05222	-73.8252		--	7.48846	0	8.56532	0.09472	8.56532	-32.6025		--	8.6725	2	1	-45.0956					8.08592	0.02105	8.23225	0.66587	8.08592	-98.9959
	6.96529	0.00189	7.06309	0.66368	7.06309	-73.9472		--	7.50226	0	8.57913	0.25433	8.57913	-32.4429		--	8.6847	1	1	-46.0956					8.09811	0.03041	8.24444	0.61309	8.09811	-99.06
	6.97615	0.00267	7.07396	0.69486	7.07396	-73.9177		--	7.51607	0	8.59293	0.32654	8.59293	-32.3707		--	8.6969	1	1	-46.0956					8.11031	0.04117	8.25664	0.60713	8.11031	-99.0547
	6.98702	0.00358	7.08482	1.08779	7.08482	-73.5266		--	7.52987	0	8.60674	0.62198	8.60674	-32.0752		--	8.7091	1	1	-46.0956					8.1225	0.05319	8.26883	0.39578	8.1225	-98.9423
	6.99789	0.00461	7.09569	1.31035	7.09569	-73.3059		--	7.54368	0	8.62055	0.77339	8.62055	-31.9238		--	8.7213	1	1	-46.0956					8.1347	0.06633	8.28102	0.4535	8.1347	-99.0721
	7.00875	0.00575	7.10656	1.31531	7.10656	-73.3029		--	7.55749	0	8.63435	0.75332	8.63435	-31.9439		--	8.7335	1	1	-46.0956					8.14689	0.08042	8.29322	0.62616	8.14689	-99.31
	7.01962	0.007	7.11742	1.54121	7.11742	-73.079		--	7.57129	0	8.64816	0.95931	8.64816	-31.7379		--	8.7457	1	1	-46.0956					8.15908	0.09534	8.30541	0.75961	8.15908	-99.5585
	7.03049	0.00835	7.12829	1.68426	7.12829	-72.9379		--	7.5851	0	8.66196	1.21899	8.66196	-31.4782		--	8.7579	1	1	-46.0956					8.17128	0.11092	8.3176	0.69145	8.17128	-99.6299
	7.04135	0.0098	7.13916	1.89131	7.13916	-72.733		--	7.5989	0	8.67577	1.39886	8.67577	-31.2983		--	8.7701	1	1	-46.0956					8.18347	0.12703	8.3298	0.55455	8.18347	-99.8922
	7.05222	0.01134	7.15002	1.8865	7.15002	-72.7399		--	7.61271	0	8.68958	1.13956	8.68958	-31.5577		--	8.7823	1	1	-46.0956					8.19567	0.14351	8.34199	0.81494	8.19567	-99.7976
	7.06309	0.01297	7.16089	1.62807	7.16089	-73.0005		--	7.62652	0	8.70338	1.03463	8.70338	-31.6626		--	8.7945	1	1	-46.0956					8.20786	0.16023	8.35419	0.65894	8.20786	-99.6783
	7.07396	0.01468	7.17176	1.43702	7.17176	-73.1938		--	7.64032	0	8.71719	0.76741	8.71719	-31.9298		--	8.8067	1	1	-46.0956					8.22005	0.17703	8.36638	0.78988	8.22005	-99.2544
	7.08482	0.01646	7.18263	1.16472	7.18263	-73.4683		--	7.65413	0	8.73099	0.96551	8.73099	-31.7317		--	8.8189	1	1	-46.0956					8.23225	0.19376	8.37857	0.98252	8.23225	-99.1144
	7.09569	0.01832	7.19349	1.01953	7.19349	-73.6158		--	7.66793	0	8.7448	1.13598	8.7448	-31.5612		--	8.8311	1	1	-46.0956					8.24444	0.21028	8.39077	1.46016	8.24444	-99.1837
	7.10656	0.02024	7.20436	1.17594	7.20436	-73.4617		--	7.68174	0	8.75861	1.01525	8.75861	-31.682		--	8.8433	1	1	-46.0956					8.25664	0.22645	8.40296	1.52074	8.25664	-99.2058
	7.11742	0.02223	7.21523	0.99068	7.21523	-73.6492		--	7.69554	0	8.77241	0.93947	8.77241	-31.7578		--	8.8555	1	1	-46.0956					8.26883	0.24211	8.41516	1.38216	8.26883	-99.4329
	7.12829	0.02427	7.22609	0.75548	7.22609	-73.8867		--	7.70935	0	8.78622	0.99355	8.78622	-31.7037		--	8.9531	1	1	-46.0956					8.28102	0.25712	8.42735	1.13188	8.28102	-99.3902
	7.13916	0.02636	7.23696	0.67825	7.23696	-73.9663		--	7.72316	0	8.80002	0.85265	8.80002	-31.8446		--	8.9653	1	1	-46.0956					8.29322	0.27133	8.43954	1.30494	8.29322	-99.2317
	7.15002	0.0285	7.24783	0.42728	7.24783	-74.2195		--	7.73696	0	8.81383	0.64146	8.81383	-32.0558		--	8.9775	1	1	-46.0956					8.30541	0.28459	8.45174	1.18295	8.30541	-99.1115
	7.16089	0.03067	7.25869	0.0727	7.25869	-74.5764		--	7.75077	0	8.82764	0.4322	8.82764	-32.265		--	8.9897	1	1	-46.0956					8.3176	0.29677	8.46393	1.31071	8.3176	-99.1919
	7.17176	0.03288	7.26956	0.08039	7.26956	-74.571		--	7.76457	0	8.84144	0.43574	8.84144	-32.2615		--	9.0385	1	1	-46.0956					8.3298	0.3077	8.47613	1.01789	8.3298	-99.3397
	7.18263	0.03512	7.28043	0.26369	7.28043	-74.39		--	7.77838	0	8.85525	0.58082	8.85525	-32.1164		--	9.0507	1	1	-46.0956					8.34199	0.31725	8.48832	1.09736	8.34199	-99.0888
	7.19349	0.03739	7.2913	0.48493	7.2913	-74.171		--	7.79219	0	8.86905	0.78219	8.86905	-31.915		--	9.0629	1	1	-46.0956					8.35419	0.32526	8.50051	0.71139	8.35419	-99.2529
	7.20436	0.03967	7.30216	0.37246	7.30216	-74.2857		--	7.80599	0	8.88286	0.78207	8.88286	-31.9151		--	9.0751	1	1	-46.0956					8.36638	0.3316	8.51271	0.37748	8.36638	-99.1282
	7.21523	0.04197	7.31303	0.64695	7.31303	-74.0134		--	7.8198	0	8.89666	0.46567	8.89666	-32.2315		--	9.0873	1	1	-46.0956					8.37857	0.3361	8.5249	0.21184	8.37857	-98.9401
	7.22609	0.04427	7.3239	1.02539	7.3239	-73.6371		--	7.8336	0	8.91047	0.29847	8.91047	-32.3987		--	9.1117	1	1	-46.0956					8.39077	0.33954	8.5371	0.31332	8.39077	-98.4659
	7.23696	0.04658	7.33476	1.1339	7.33476	-73.5307		--	7.84741	0	8.92428	-0.06745	8.92428	-32.7647		--	9.1239	1	1	-46.0956					8.40296	0.34296	8.54929	0.59968	8.40296	-98.4087
	7.24783	0.04889	7.34563	1.37237	7.34563	-73.2943		--	7.86122	0	8.93808	-0.1736	8.93808	-32.8708		--	9.1361	1	1	-46.0956					8.41516	0.34634	8.56148	0.89094	8.41516	-98.5507
	7.25869	0.05119	7.3565	1.19143	7.3565	-73.4772		--	7.87502	0	8.95189	0.0645	8.95189	-32.6327		--	9.1483	1	1	-46.0956					8.42735	0.34969	8.57368	0.59013	8.42735	-98.8043
	7.26956	0.05348	7.36736	1.08051	7.36736	-73.5901		--	7.88883	0	8.96569	0.56126	8.96569	-32.136		--	9.1605	1	1	-46.0956					8.43954	0.353	8.58587	0.05761	8.43954	-98.6346
	7.28043	0.05575	7.37823	0.46402	7.37823	-74.2084		--	7.90263	0	8.9795	0.84679	8.9795	-31.8504		--	9.1727	1	1	-46.0956					8.45174	0.35628	8.59807	-0.22891	8.45174	-98.7599
	7.2913	0.05799	7.3891	0.16708	7.3891	-74.5072		--	7.91644	0	8.99331	1.18347	8.99331	-31.5138		--	9.1849	1	1	-46.0956					8.46393	0.3595	8.61026	0.15477	8.46393	-98.6353
	7.30216	0.06021	7.39996	0.02719	7.39996	-74.6488		--	7.93025	0	9.00711	1.0018	9.00711	-31.6954		--	9.1971	1	1	-46.0956					8.47613	0.36267	8.62245	0.05606	8.47613	-98.9313
	7.31303	0.0624	7.41083	0.0675	7.41083	-74.6101		--	7.94405	0	9.02092	0.75799	9.02092	-31.9392		--	9.2093	1	1	-46.0956					8.48832	0.36578	8.63465	0.05897	8.48832	-98.855
	7.3239	0.06455	7.4217	0.32717	7.4217	-74.352		--	7.95786	0	9.03472	0.56742	9.03472	-32.1298		--	9.2215	1	1	-46.0956					8.50051	0.36884	8.64684	-0.07192	8.50051	-99.244
	7.33476	0.06665	7.43257	0.46723	7.43257	-74.2135		--	7.97166	0	9.04853	0.66843	9.04853	-32.0288		--	9.2337	1	1	-46.0956					8.51271	0.37182	8.65904	0.0201	8.51271	-99.5809
	7.34563	0.06871	7.44343	0.72501	7.44343	-73.9571		--	7.98547	0	9.06234	0.7396	9.06234	-31.9576		--	9.2459	1	1	-46.0956					8.5249	0.37476	8.67123	0.28034	8.5249	-99.7495
	7.3565	0.07071	7.4543	0.60806	7.4543	-74.0753		--	7.99928	0	9.07614	0.72875	9.07614	-31.9685		--	9.2581	1	1	-46.0956					8.5371	0.37773	8.68342	0.80088	8.5371	-99.6509
	7.36736	0.07265	7.46517	0.89753	7.46517	-73.787		--	8.01308	0	9.08995	0.54896	9.08995	-32.1483		--	9.2703	1	1	-46.0956					8.54929	0.38073	8.69562	0.57232	8.54929	-99.3676
	7.37823	0.07452	7.47603	1.24277	7.47603	-73.4428		--	8.02689	0	9.10375	0.37051	9.10375	-32.3267		--	9.2825	1	1	-46.0956					8.56148	0.38377	8.70781	0.71685	8.56148	-99.0794
	7.3891	0.07633	7.4869	1.61336	7.4869	-73.0732		--	8.04069	0	9.11756	0.20584	9.11756	-32.4914		--	9.3069	1	1	-46.0956					8.57368	0.38684	8.72001	0.62805	8.57368	-99.3833
	7.39996	0.07806	7.49777	1.89752	7.49777	-72.7898		--	8.0545	0	9.13137	0.34938	9.13137	-32.3478		--	9.3313	1	1	-46.0956					8.58587	0.38996	8.7322	0.73279	8.58587	-99.9189
	7.41083	0.07971	7.50863	1.81693	7.50863	-72.8711		--	8.06831	0	9.14517	0.52316	9.14517	-32.1741		--	9.3435	1	1	-46.0956					8.59807	0.39311	8.74439	0.64879	8.59807	-100.209
	7.4217	0.08128	7.5195	1.63012	7.5195	-73.0585		--	8.08211	0	9.15898	0.56237	9.15898	-32.1349		--	9.3679	1	1	-46.0956					8.61026	0.3963	8.75659	0.08112	8.61026	-99.8281
	7.43257	0.08276	7.53037	1.22354	7.53037	-73.4655		--	8.09592	0	9.17278	0.43601	9.17278	-32.2612		--	9.4045	1	1	-46.0956					8.62245	0.39953	8.76878	0.03263	8.62245	-99.93
	7.44343	0.08413	7.54124	1.04884	7.54124	-73.6405		--	8.10972	0	9.18659	0.3687	9.18659	-32.3285		--	9.4167	1	1	-46.0956					8.63465	0.40387	8.78098	-0.16742	8.63465	-99.9314
	7.4543	0.08541	7.5521	1.07779	7.5521	-73.6119		--	8.12353	0	9.2004	0.22555	9.2004	-32.4717		--	9.4289	1	1	-46.0956					8.64684	0.41374	8.79317	0.33765	8.64684	-100.072
	7.46517	0.08658	7.56297	1.53549	7.56297	-73.1546		--	8.13734	0	9.2142	0.23678	9.2142	-32.4604		--	9.4411	1	1	-46.0956					8.65904	0.42935	8.80536	0.70786	8.65904	-99.9958
	7.47603	0.08764	7.57384	1.92156	7.57384	-72.7689		--	8.15114	0	9.22801	0.44185	9.22801	-32.2554		--	9.4533	1	1	-46.0956					8.67123	0.45038	8.81756	0.99419	8.67123	-99.7566
	7.4869	0.08859	7.5847	1.83241	7.5847	-72.8584		--	8.16495	0	9.24181	0.31014	9.24181	-32.3871		--	9.4655	1	1	-46.0956					8.68342	0.47653	8.82975	0.93784	8.68342	-99.2622
	7.49777	0.08941	7.59557	1.50476	7.59557	-73.1864		--	8.17875	0	9.25562	0.68424	9.25562	-32.013		--	9.4777	1	1	-46.0956					8.69562	0.50747	8.84195	0.67082	8.69562	-99.5217
	7.50863	0.0901	7.60644	1.49392	7.60644	-73.1976		--	8.19256	0	9.26943	0.73279	9.26943	-31.9644		--	9.5509	1	1	-46.0956					8.70781	0.54289	8.85414	0.4781	8.70781	-99.4126
	7.5195	0.09066	7.6173	1.31826	7.6173	-73.3737		--	8.20637	0	9.28323	0.96421	9.28323	-31.733		--	9.5631	1	1	-46.0956					8.72001	0.58249	8.86633	0.21116	8.72001	-99.541
	7.53037	0.09108	7.62817	1.48874	7.62817	-73.2035		--	8.22017	0	9.29704	0.80106	9.29704	-31.8961		--	9.5753	1	1	-46.0956					8.7322	0.62595	8.87853	0.26852	8.7322	-99.4797
	7.54124	0.09144	7.63904	1.34395	7.63904	-73.3487		--	8.23398	0	9.31084	0.60092	9.31084	-32.0963		--	9.6485	1	1	-46.0956					8.74439	0.67295	8.89072	0.10257	8.74439	-99.6107
	7.5521	0.0918	7.64991	1.2391	7.64991	-73.4539		--	8.24778	0	9.32465	0.58936	9.32465	-32.1078		--	9.6607	1	1	-46.0956					8.75659	0.72319	8.90292	-0.08783	8.75659	-100.229
	7.56297	0.09215	7.66077	1.18011	7.66077	-73.5133		--	8.26159	0	9.33846	0.73081	9.33846	-31.9664		--	9.6729	1	1	-46.0956					8.76878	0.77635	8.91511	-0.19081	8.76878	-100.33
	7.57384	0.09252	7.67164	1.31231	7.67164	-73.3815		--	8.2754	0	9.35226	0.67536	9.35226	-32.0219		--	9.6851	1	1	-46.0956					8.78098	0.83212	8.9273	0.01839	8.78098	-100.586
	7.5847	0.09288	7.68251	1.2544	7.68251	-73.4398		--	8.2892	0	9.36607	0.73009	9.36607	-31.9671		--	9.8315	1	1	-46.0956					8.79317	0.89019	8.9395	0.07282	8.79317	-100.139
	7.59557	0.09324	7.69337	1.29691	7.69337	-73.3977		--	8.30301	0	9.37987	0.53102	9.37987	-32.1662		--	9.8437	1	1	-46.0956					8.80536	0.95024	8.95169	0.87855	8.80536	-99.8289
	7.60644	0.09361	7.70424	1.046	7.70424	-73.6489		--	8.31681	0	9.39368	0.71338	9.39368	-31.9838		--	9.8559	1	1	-46.0956					8.81756	1.01196	8.96389	0.60495	8.81756	-99.6043
[truncated: 2,153 more rows]

## Sheet: Fig 2
Figure 2	experiments						Calculations					Ideal mixing curves of Ce+nH						Third order BM fitting
[truncated: 1,003 more rows]

## Sheet: Fig 3e
Figure 3e	Nearest-neighbor H-H distances Science 357, 382-385 (2017)				Nearest-neighbor H-H distances Angew. Chem. Int. Edit. 57, 688-692 (2018)				Nearest-neighbor H-H distances Sci. Rep. 4, 6 (2014)		Nearest-neighbor H-H distances This work
[truncated: 52 more rows]

[truncated: 14 more sheets: Fig 4b, Supplementary Fig 2, Supplementary Fig 3, Supplementary Fig 4, Supplementary Fig 5, Supplementary Fig 6, Supplementary Fig 7, Supplementary Fig 8, Supplementary Fig 11, Supplementary Fig 12, Supplementary Fig 14, Supplementary Fig 15, Supplementary Fig 16, Supplementary Fig 18]
